# Supplementary material for: Biodiversity Loss Threatens the Current Functional Similarity of Beta Diversity in Benthic Diatom Communities
Source: Microb Ecol. 2020 Aug 29;81(2):293–303. doi: 10.1007/s00248-020-01576-9 (PMC7835312; doi:10.1007/s00248-020-01576-9)
Supplement: Supplementary file 1 — (XLSX 31 kb) [file 248_2020_1576_MOESM1_ESM.xlsx]

## Sheet: Taul1
Diatom species at study sites
Site	Achnanthes acares	Achnanthes amoena	Achnanthes biasolettina	Achnanthes bioretii	Achnanthes bremeyeri	Achnanthes chlidanos	Achnanthes daonensis	Achnanthes aff delicatula	Achnanthes grana	Achnanthes cf grischuna	Achnanthes impexiformis	Achnanthes ingratiformis	Achnanthes joursacensis	Achnanthes lacus-vulcani	Achnanthes lemmermannii	Achnanthes cf. minuscula	Achnanthes nitidiformis	Achnanthes oblongella	Achnanthes pericava	Achnanthes polaris	Achnanthes punctulata	Achnanthes reversa	Achnanthes rossii	Achnanthes sp. 1	Achnanthes sp. 2	Achnanthes sp. 3	Achnanthes sp. 4	Achnanthes sp 5	Achnanthes cf. stewartii	Achnanthes subatomoides	Achnanthes subsalsa	Achnanthidium exiguum	Achnanthidium cf kryophila	Achnanthidium lineare	Achnanthidium minutissimum	Actinocyclus octonarius	Adlafia minuscula	Amphipleura pellucida	Amphora fogediana	Amphora inariensis	Amphora libyca	Amphora lineolata	Amphora micrometra	Amphora ovalis	Amphora pediculus	Amphora staurophora	Astartiella bahusiensis	Asterionella formosa	Aulacoseira crenulata
1	1		1	1									1					1														1			49				3		2							5
2				4																															149				3						6
3						1	2			1	1	1		1				1										1		1				1	61		1		5	5				1	38
4							2											1												5					112				5						4		1		37
5				2		7	5																							5					76				4						6
6																																			296
7																																		4	70			1							1			1	13
8																		2																	119		1		6						8				2
9																		11	2											1	1				91										7				2
10			1	2	3				2									12				1	1											1	112										6
11				1														2	4																20									1	1
12																		2			1														13										5				1
13		3																7																	1										4
14								1							1			9																	4									1	3
15																		6																	2										3
16															1			12																										1	10
17									1						1				1														1												3
18															7		1	1			1														2										2
19															2		1	1																								2			3
20															1				1	2		2													32									1	6
21																		5			1														14										5
22																		21	1		1						1								17										18
23									1									3																										1	7	1
24																					2																								3
25															2	2	1	7	2		1					1					1				7										13
26																		8	2		1				1										4									4	6
27																					1
28																																				2							1
29
30																			1																										1
31
32																																			2								96
33																																											2
34																																										1	1		1
36															5	4			4			3		1
37														2	1			1											1						1										1
38																		1
39																																			15		1
40									2						4	1					1	1
41															2	1					1														1										2
42														1	1	4			1		1																					1		1	1
43															1	3
44															6			5	4			1													1									4	3
45														3	11	9		7	3		1	1																					6	1
46														1	9	4		1	3																								1		1
47									1						2				3																2
48		2													1			1	1		2																					1	3		2
49															3	1		1	1																								1		1
50										1					2	2																											3
51															4	3		1			1														8							1
52																	1																		2							2
53																					1																		1
[truncated: 360 more columns]
