# Supplementary material for: Biodiversity Loss Threatens the Current Functional Similarity of Beta Diversity in Benthic Diatom Communities
Source: Microb Ecol. 2020 Aug 29;81(2):293–303. doi: 10.1007/s00248-020-01576-9 (PMC7835312; doi:10.1007/s00248-020-01576-9)
Supplement: Supplementary file 2 — (XLSX 38 kb) [file 248_2020_1576_MOESM2_ESM.xlsx]

## Sheet: Taul1
	Biovolume class S/L	Biovolume (µm3)	Mobile	Adnate	Pedunculate (stalk or pad attached to substrate)	Pad (attached to substrate)	Stalk (attached to substrate)	Colonial	Non-colonial	High profile guild	Low profile guild	Motile guild	Planktonic	Nitrogen-fixer
Achnanthes_acares	S	30.144	1	0	1	0	1	0	1	0	1	0	0	0
Achnanthes_amoena	S	85	1	0	1	1	0	0	1	0	1	0	0	0
Achnanthes_biasolettina	S	86.8995	1	0	1	0	1	0	1	0	1	0	0	0
Achnanthes_bioretii	S	419	1	1	1	0	1	0	1	0	1	0	0	0
Achnanthes_bremeyeri	S	195	1	1	1	0	1	0	1	0	1	0	0	0
Achnanthes_chlidanos	S		1	1	0	0	0	0	1	0	1	0	0	0
Achnanthes_daonensis	S	351	1	1	1	0	1	0	1	0	1	0	0	0
Achnanthes_aff_delicatula	S	159	1	1	0	0	0	0	1	0	1	0	0	0
Achnanthes_grana	S	56	1	1	0	0	0	0	1	0	1	0	0	0
Achnanthes_cf_grischuna	S	124	1	1	1	0	1	0	1	0	1	0	0	0
Achnanthes_impexiformis	S		1	0	1	1	0	0	1	0	1	0	0	0
Achnanthes_ingratiformis	S		1	0	1	1	0	0	1	0	1	0	0	0
Achnanthes_joursacensis	S	348	1	1	0	0	0	0	1	0	1	0	0	0
Achnanthes_lacusvulcani	S		1	1	1	0	1	0	1	0	1	0	0	0
Achnanthes_lemmermannii	S	62	1	1	0	0	0	0	1	0	1	0	0	0
Achnanthes_cf_minuscula	S	44	1	1	0	0	0	0	1	0	1	0	0	0
Achnanthes_nitidiformis	S	111.863	1	0	1	1	0	0	1	0	1	0	0	0
Achnanthes_oblongella	S	193	1	0	1	1	0	1	0	0	1	0	0	0
Achnanthes_pericava	S	237	1	1	0	0	0	0	1	0	1	0	0	0
Achnanthes_polaris	S		1	1	0	0	0	0	1	0	1	0	0	0
Achnanthes_punctulata	S	88	1	1	1	0	1	0	1	0	1	0	0	0
Achnanthes_rossii	S	120	1	1	1	0	1	0	1	0	1	0	0	0
Achnanthes_cf_stewartii	S		1	1	0	0	0	0	1	0	1	0	0	0
Achnanthes_subatomoides	S	118	1	0	1	0	1	0	1	0	1	0	0	0
Achnanthes_subsalsa	S		1	1	1	0	1	0	1	0	1	0	0	0
Achnanthidium_exiguum	S	268	1	0	1	0	1	0	1	0	1	0	0	0
Achnanthidium_cf_kryophila	S		1	1	1	0	1	0	1	0	1	0	0	0
Achnanthidium_lineare	S	46	1	0	1	0	1	0	1	0	1	0	0	0
Achnanthidium_minutissimum	S	77	1	0	1	0	1	0	1	0	1	0	0	0
Actinocyclus_octonarius	L	6899	0	0	0	0	0	0	1	0	0	0	1	0
Adlafia_minuscula	S	63.585	1	0	0	0	0	0	1	0	0	1	0	0
Amphipleura_pellucida	L	3454	1	0	0	0	0	1	0	1	0	0	0	0
Amphora_fogediana	L		1	0	0	0	0	0	1	0	0	1	0	0
Amphora_inariensis	S	268.47	1	0	0	0	0	0	1	0	0	1	0	0
Amphora_libyca	L	21805.6	1	0	0	0	0	0	1	0	0	1	0	0
Amphora_lineolata	L	3308	1	0	0	0	0	0	1	0	0	1	0	0
Amphora_micrometra	S	57	1	0	0	0	0	0	1	0	0	1	0	0
Amphora_ovalis	L	12172	1	1	0	0	0	0	1	0	1	0	0	0
Amphora_pediculus	S	110	1	0	0	0	0	0	1	0	0	1	0	0
Amphora_staurophora	S	189	1	0	0	0	0	0	1	0	0	1	0	0
Astartiella_bahusiensis	S	280	1	1	1	0	1	0	1	0	1	0	0	0
Asterionella_formosa	S	394	0	0	0	0	0	1	0	0	0	0	1	0
Aulacoseira_crenulata	L		0	0	0	0	0	1	0	0	0	0	1	0
Aulacoseira_granulata	L	3291	0	0	0	0	0	1	0	0	0	0	1	0
Aulacoseira_islandica	L	1901.17	0	0	0	0	0	1	0	0	0	0	1	0
Aulacoseira_subarctica	S	778.916	0	0	0	0	0	1	0	0	0	0	1	0
Bacillaria_paxillifera	L	2801	1	0	0	0	0	0	1	0	0	1	0	0
Berkeleya_fennica	S	123	1	0	0	0	0	1	0	1	0	0	0	0
Berkeleya_rutilans	S	400	1	0	0	0	0	1	0	1	0	0	0	0
Brachysira_aponina	S		1	0	0	0	0	0	1	0	0	1	0	0
Brachysira_vitrea	S	262.5	1	0	0	0	0	0	1	0	1	0	0	0
Brebissonia_lanceolata	L		1	0	1	0	1	1	1	1	0	1	0	0
Caloneis_aemula	S	999	1	0	0	0	0	0	1	0	0	1	0	0
Caloneis_amphisbaena	L	28172	1	0	0	0	0	0	1	0	0	1	0	0
Caloneis_bacillum	S	247	1	0	0	0	0	0	1	0	0	1	0	0
Catenula_adhaerens	S	36	1	1	0	0	0	1	0	0	1	0	0	0
Cavinula_cocconeiformis	S	561.275	1	0	0	0	0	0	1	0	0	1	0	0
Cavinula_lapidosa	S	176.625	1	0	0	0	0	0	1	0	0	1	0	0
Cavinula_cf_pusio	S		1	0	0	0	0	0	1	0	0	1	0	0
Cocconeis hauniensis	S		1	1	0	0	0	0	1	0	1	0	0	0
Cocconeis_neothumensis	S	41	1	1	0	0	0	0	1	0	1	0	0	0
Cocconeis_pediculus	L	1722	1	1	0	0	0	0	1	0	1	0	0	0
Cocconeis_placentula	S	465	1	1	0	0	0	0	1	0	1	0	0	0
Cocconeis_scutellum	S	537	1	1	0	0	0	0	1	0	1	0	0	0
Craticula_halophila	L	1267.88	1	0	0	0	0	0	1	0	0	1	0	0
Ctenophora_pulchella	L	3535	0	0	1	1	0	0	1	1	0	0	0	0
Cyclostephanus_dubius	S	942	0	0	0	0	0	0	1	0	0	0	1	0
Cyclotella_atomus	S	62	0	0	0	0	0	0	1	0	0	0	1	0
Cyclotella_choctawhatcheeana	S	81	0	0	0	0	0	0	1	0	0	0	1	0
Cyclotella_meneghiniana	L	3093	0	0	0	0	0	1	0	0	0	0	1	0
Cyclotella_radiosa	L	3140	0	0	0	0	0	0	1	0	0	0	1	0
Cyclotella_rossii	S	259.541	0	0	0	0	0	0	1	0	0	0	1	0
Cyclotella_striata	S	903	0	0	0	0	0	0	1	0	0	0	1	0
Cyclotella_tripartita	S	118	0	0	0	0	0	0	1	0	1	0	0	0
Cymbella_proxima	L	3348.81	1	0	1	0	1	0	1	1	0	0	0	0
Diatoma_constricta	S	819	0	0	1	1	0	1	0	1	0	0	0	0
Diatoma_moniliformis	S	269	0	0	1	1	0	1	0	1	0	0	0	0
Diatoma_tenuis	S	749	0	0	1	1	0	1	0	0	0	0	1	0
Diploneis_decipiens	S		1	0	0	0	0	0	1	0	0	1	0	0
Diploneis_didyma	L	9901	1	0	0	0	0	0	1	0	0	1	0	0
Diploneis_dilatata	L	8045	1	0	0	0	0	0	1	0	0	1	0	0
Diploneis_oculata	S	371	1	0	0	0	0	0	1	0	0	1	0	0
Diploneis_smithii	L	23479	1	0	0	0	0	0	1	0	0	1	0	0
Diploneis_smithii_var_pumila	L	1452	1	0	0	0	0	0	1	0	0	1	0	0
Discostella_pseudostelligera	S	67	0	0	0	0	0	0	1	0	0	0	1	0
Discostella_stelligera	S	895	0	0	0	0	0	0	1	0	0	0	1	0
Encyonema_caespitosum	S	751	1	0	0	0	0	1	0	1	0	0	0	0
Encyonema_lacustre	L	1095	1	0	0	0	0	1	0	1	0	0	0	0
Encyonema_minutum	S	213	1	0	0	0	0	1	0	1	0	0	0	0
Encyonema_silesiacum	S	821	1	0	0	0	0	1	0	1	0	0	0	0
Encyonopsis_microcephala	S	304	1	0	1	1	0	0	1	0	1	0	0	0
Entomoneis_paludosa	L	6924	1	0	0	0	0	0	1	0	0	1	0	0
Entomoneis_pseudoduplex	S	393	1	0	0	0	0	0	1	0	0	1	0	0
Eolimna_aboensis	S	696	1	0	0	0	0	0	1	0	0	1	0	0
Epithemia_adnata	L	4701	1	0	0	0	0	0	1	0	0	1	0	1
Epithemia_sorex	L	1866	1	0	0	0	0	0	1	0	0	1	0	1
Epithemia_turgida	L	20141	1	0	0	0	0	0	1	0	0	1	0	1
Eucocconeis_laevis	S	392	1	0	1	1	0	0	1	0	1	0	0	0
Eunotia_bilunaris	S	617	1	0	0	0	0	1	0	1	0	0	0	0
Eunotia_circumborealis	S		1	0	0	0	0	1	0	1	0	0	0	0
Eunotia_glacialis	L	3237	1	0	0	0	0	1	0	1	0	0	0	0
Eunotia_minor	S	755	1	0	0	0	0	1	0	1	0	0	0	0
Fallacia_clepsidroides	S	101	1	0	0	0	0	0	1	0	0	1	0	0
Fallacia_cryptolyra	S	162	1	0	0	0	0	0	1	0	0	1	0	0
Fallacia_cf_egregia	S		1	0	0	0	0	0	1	0	0	1	0	0
Fallacia_lenzii	S	116	1	0	0	0	0	0	1	0	0	1	0	0
Fallacia_pygmaea	L	1228	1	0	0	0	0	0	1	0	0	1	0	0
Fallacia_subhamulata	S	238	1	0	0	0	0	0	1	0	0	1	0	0
Fallacia_vitrea	S		1	0	0	0	0	0	1	0	0	1	0	0
Fistulifera_pelliculosa	S	59	1	0	0	0	0	0	1	0	0	1	0	0
Fragilaria_capucina	S	397	0	0	1	1	0	1	0	1	0	0	0	0
Fragilaria_exigua	S		0	0	1	1	0	1	0	1	0	0	0	0
Fragilaria_fasciculata	L	1104	0	0	1	1	0	0	1	1	0	0	0	0
Fragilaria_gedanensis	S	29	0	0	1	0	1	0	1	1	0	0	0	0
Fragilaria_neoproducta	S	286	0	0	1	1	0	1	0	1	0	0	0	0
Fragilaria_schulzii	S	364	0	0	1	0	1	0	1	1	0	0	0	0
Fragilaria_vaucheriae	S	294	0	0	1	1	0	1	0	1	0	0	0	0
Fragilaria_zeilleri	S	90	0	0	1	1	0	1	0	1	0	0	0	0
Fragilariforma_nitzschioides	L		0	0	0	0	0	1	0	1	0	0	0	0
Fragilariforma_virescens	L	1519	0	0	1	1	0	1	0	1	0	0	0	0
Fragilariforma_virescens_var_subsalina	S	165	0	0	1	1	0	1	0	1	0	0	0	0
Frustulia_rhomboides	L	3611	1	0	0	0	0	1	0	1	0	0	0	0
Geissleria_declivis	S	209	1	0	0	0	0	0	1	0	0	1	0	0
Geissleria_dolomitica	S		1	0	0	0	0	0	1	0	0	1	0	0
Geissleria_schoenfeldii	S	314	1	0	0	0	0	0	1	0	0	1	0	0
Gomphoneis_exigua	S	124	1	0	1	0	1	1	0	1	0	0	0	0
Gomphonema_acuminatum	L	1860	1	0	1	0	1	1	0	1	0	0	0	0
Gomphonema_acutiusculum	L		1	0	1	0	1	1	0	1	0	0	0	0
Gomphonema_augur	S	951	1	0	1	0	1	0	1	1	0	0	0	0
Gomphonema_gracile	L	1095	1	0	1	0	1	0	1	1	0	0	0	0
Gomphonema_minutum	S	410	1	0	1	0	1	0	1	1	0	0	0	0
Gomphonema_olivaceum	L	3156	1	0	1	0	1	1	0	1	0	0	0	0
Gomphonema_parvulum	S	925	1	0	1	0	1	0	1	1	0	0	0	0
Gomphonema_pseudoaugur	S	714	1	0	1	0	1	0	1	1	0	0	0	0
Gomphonema_truncatum	L	1243	1	0	1	0	1	1	0	1	0	0	0	0
Gomphonema_vibrio_var_bohemicum	S	241	1	0	1	0	1	0	1	1	0	0	0	0
Gomphonemopsis_pseudexigua	S		1	0	1	0	1	1	0	1	0	0	0	0
Gomphosphenia_grovei	L		1	1	1	1	0	1	0	1	0	0	0	0
Halamphora_acutiuscula	L	1267	1	0	0	0	0	0	1	0	1	0	0	0
Halamphora_coffeiformis	S	639	1	0	0	0	0	0	1	0	0	1	0	0
Halamphora_cf_exigua	L	1216	1	0	0	0	0	0	1	0	0	1	0	0
Halamphora_holsatica	L	2020	1	0	0	0	0	0	1	0	0	1	0	0
Halamphora_hybrida	L	2789	1	0	0	0	0	0	1	0	0	1	0	0
Halamphora_luciae	S	270	1	0	0	0	0	0	1	0	0	1	0	0
Halamphora_cf_montana	S	664.284	1	1	0	0	0	0	1	0	1	0	0	0
Halamphora_cf_tenerrima	S	120	1	0	0	0	0	0	1	0	0	1	0	0
Halamphora_veneta	S	215	1	1	0	0	0	0	1	0	1	0	0	0
Haslea_spicula	L	1148	1	0	0	0	0	0	1	0	0	1	0	0
Hippodonta_linearis	S	944	1	0	0	0	0	0	1	0	0	1	0	0
Humidophila_gallica	S		1	0	0	0	0	0	1	0	0	1	0	0
Karayevia_clevei	S	156	1	0	1	1	0	0	1	0	1	0	0	0
Karayevia_laterostrata	S	578	1	0	1	1	0	0	1	0	1	0	0	0
Karayevia_ploenensis	S	331	1	0	1	1	0	0	1	0	1	0	0	0
Karayevia_suchlandtii	S	102	1	0	1	1	0	0	1	0	1	0	0	0
Khursevichia_jentzschii	L	1216	1	0	0	0	0	0	1	0	0	1	0	0
Kobayasiella_subtilissima	S	276	1	1	1	1	0	0	1	0	1	0	0	0
Lemnicola_hungarica	S		1	1	0	0	0	0	1	0	0	1	0	0
Licmophora_debilis	L	2234	0	0	0	0	1	1	0	1	0	0	0	0
Licmophora_gracilis	L	2925	0	0	1	0	1	1	0	1	0	0	0	0
Lindavia_bodanica	L		0	0	0	0	0	0	1	0	0	0	1	0
Lunella_bisecta	S		1	1	0	0	0	1	0	0	1	0	0	0
Luticola_aff_goeppertiana	S	925	1	0	0	0	0	0	1	0	0	1	0	0
Luticola_mutica	S	270	1	0	0	0	0	0	1	0	0	1	0	0
Mastogloia_braunii	L		1	0	0	0	0	1	1	0	0	1	0	0
Mastogloia_elliptica	L		1	0	0	0	0	1	1	0	0	1	0	0
Mastogloia_exigua	L	3108	1	0	0	0	0	0	1	0	0	1	0	0
Mastogloia_lanceolata	L		1	0	0	0	0	0	1	0	0	1	0	0
Mastogloia_pumila	L	1110	1	0	0	0	0	1	1	0	0	1	0	0
Mastogloia_smithii	L	2402	1	0	0	0	0	1	1	0	0	1	0	0
Mayamaea_atomus	S	116	1	0	0	0	0	0	1	0	0	1	0	0
Melosira_arctica	L		0	0	0	0	0	1	0	0	0	0	1	0
Melosira_lineata	L		0	0	0	0	0	1	0	0	0	0	1	0
Melosira_nummuloides	L	2055	0	0	0	0	0	1	0	0	0	0	1	0
Melosira_varians	L	2773	0	0	0	0	0	1	0	1	0	0	0	0
Meridion_circulare	S	671	0	0	1	1	0	1	0	0	1	0	0	0
Microcostatus_krasskei	S		1	0	0	0	0	0	1	0	0	1	0	0
Navicula_ammophila	S		1	0	0	0	0	0	1	0	0	1	0	0
Navicula_arenaria	L	5033	1	0	0	0	0	0	1	0	0	1	0	0
Navicula_bottnica	L	4854	1	0	0	0	0	0	1	0	0	1	0	0
Navicula_bryophila	S	109	1	0	0	0	0	0	1	0	0	1	0	0
Navicula_capitata	S	413	1	0	0	0	0	0	1	0	0	1	0	0
Navicula_capitatoradiata	S	705	1	0	0	0	0	0	1	0	0	1	0	0
Navicula_cari	S	691	1	0	0	0	0	0	1	0	0	1	0	0
Navicula_cincta	S	144	1	0	0	0	0	0	1	0	0	1	0	0
Navicula_clementioides	S		1	0	0	0	0	0	1	0	0	1	0	0
Navicula_cryptocephala	S	558	1	0	0	0	0	0	1	0	0	1	0	0
Navicula_cryptotenella	S	386	1	0	0	0	0	0	1	0	0	1	0	0
Navicula_difficillima	S	55	1	0	0	0	0	0	1	0	0	1	0	0
Navicula_cf_difficillimoides	S		1	0	0	0	0	0	1	0	0	1	0	0
Navicula_digitoradiata	L	5929	1	0	0	0	0	0	1	0	0	1	0	0
Navicula_duerrenbergiana	S	831	1	0	0	0	0	0	1	0	0	1	0	0
Navicula_cf_enigmatica	S		1	0	0	0	0	0	1	0	0	1	0	0
Navicula_flanatica	S	966	1	0	0	0	0	0	1	0	0	1	0	0
Navicula_cf_fluens	S		1	0	0	0	0	0	1	0	0	1	0	0
Navicula_fracta	S		1	0	0	0	0	0	1	0	0	1	0	0
Navicula_germanopolonica	S	135	1	0	0	0	0	0	1	0	0	1	0	0
Navicula_gregaria	L	1279	1	0	0	0	0	0	1	0	0	1	0	0
Navicula_harderii	S		1	0	0	0	0	0	1	0	0	1	0	0
Navicula_helensis	S		1	0	0	0	0	0	1	0	0	1	0	0
Navigeia_cf_ignota	S		1	0	0	0	0	0	1	0	0	1	0	0
Navicula_incertata	S	55.6369	1	0	0	0	0	0	1	0	0	1	0	0
Navicula_infirmitata	S		1	0	0	0	0	0	1	0	0	1	0	0
Navicula_ingrata	S		1	0	0	0	0	0	1	0	0	1	0	0
Navicula_jaernefeltii	S	429	1	0	0	0	0	0	1	0	0	1	0	0
Navicula_cf_kriegeri	S		1	0	0	0	0	0	1	0	0	1	0	0
Navicula_kuelbsii	S	45	1	0	0	0	0	0	1	0	0	1	0	0
Navicula_lanceolata	L	4178	1	0	0	0	0	0	1	0	0	1	0	0
Navicula_laterostrata	S	706	1	0	0	0	0	0	1	0	0	1	0	0
Navicula_lesmonensis	S	542	1	0	0	0	0	0	1	0	0	1	0	0
Navicula_lundii	S	188	1	0	0	0	0	0	1	0	0	1	0	0
Navicula_margalithii	L		1	0	0	0	0	0	1	0	0	1	0	0
Navicula_margaritiana	S	29	1	0	0	0	0	0	1	0	0	1	0	0
Navicula_menisculus	S	741	1	0	0	0	0	0	1	0	0	1	0	0
Navicula_meniscus	L	5160	1	0	0	0	0	0	1	0	0	1	0	0
Navicula_microdigitoradiata	S	686	1	0	0	0	0	0	1	0	0	1	0	0
Navicula_minima	S		1	0	0	0	0	0	1	0	0	1	0	0
Navicula_modica	S		1	0	0	0	0	0	1	0	0	1	0	0
Navicula_mollis	S		1	0	0	0	0	0	1	0	0	1	0	0
Navicula_obsoleta	S		1	0	0	0	0	0	1	0	0	1	0	0
Navicula_peregrina	L	23072	1	0	0	0	0	0	1	0	0	1	0	0
Navicula_perminuta	S	74	1	0	0	0	0	0	1	0	0	1	0	0
Navicula_phyllepta	S	207	1	0	0	0	0	0	1	0	0	1	0	0
Navicula_pseudobryophila	S		1	0	0	0	0	0	1	0	0	1	0	0
Navicula_pseudoscutiformis	S		1	0	0	0	0	0	1	0	0	1	0	0
Navicula_radiosa	L	5270	1	0	0	0	0	0	1	0	0	1	0	0
Navicula_ramosissima	S	564	1	0	0	0	0	0	1	0	0	1	0	0
Navicula_recens	S	791	1	0	0	0	0	0	1	0	0	1	0	0
Navicula_rhyncocephala	L	4013	1	0	0	0	0	0	1	0	0	1	0	0
Navicula_salinicola	S	56	1	0	0	0	0	0	1	0	0	1	0	0
Navicula_cf_saxophila	S		1	0	0	0	0	0	1	0	0	1	0	0
Navicula_schroeteri	S	717	1	0	0	0	0	0	1	0	0	1	0	0
Navicula_cf_seibigii	S		1	0	0	0	0	0	1	0	0	1	0	0
Navicula_slesvicensis	S	961	1	0	0	0	0	0	1	0	0	1	0	0
Navicula_striolata	L	1696	1	0	0	0	0	0	1	0	0	1	0	0
Navicula_subminuscula	S		1	0	0	0	0	0	1	0	0	1	0	0
Navicula_submolesta	S		1	0	0	0	0	0	1	0	0	1	0	0
Navicula_submuralis	S	112	1	0	0	0	0	0	1	0	0	1	0	0
Navicula_suchlandtii	S	31.9688	1	0	0	0	0	0	1	0	0	1	0	0
Navicula_supralitoralis	S	29	1	0	0	0	0	0	1	0	0	1	0	0
Navicula_tenelloides	S	137	1	0	0	0	0	0	1	0	0	1	0	0
Navicula_trivialis	L	1097	1	0	0	0	0	0	1	0	0	1	0	0
Navicula_veneta	S	279	1	0	0	0	0	0	1	0	0	1	0	0
Navicula_viridula	L	1778	1	0	0	0	0	0	1	0	0	1	0	0
Navicula_vitiosa	S		1	0	0	0	0	0	1	0	0	1	0	0
Navicula_weinzierlii	S		1	0	0	0	0	0	1	0	0	1	0	0
Navigeia_decussis	S	749	1	0	0	0	0	0	1	0	0	1	0	0
Neidium_ladogense	L		1	0	0	0	0	0	1	0	0	1	0	0
Nitzschia_acicularis	S	373	1	0	0	0	0	0	1	0	0	0	1	0
Nitzschia_aequorea	S		1	0	0	0	0	0	1	0	0	1	0	0
Nitzschia_agnita	S	160	1	0	0	0	0	0	1	0	0	1	0	0
Nitzschia_alpina	S	30	1	0	0	0	0	0	1	0	0	1	0	0
Nitzschia_amphibia	S	334	1	0	0	0	0	0	1	0	0	1	0	0
Nitzschia_cf_angustatula	S	188	1	0	0	0	0	0	1	0	0	1	0	0
Nitzschia_ardua	S	243	1	0	0	0	0	0	1	0	0	1	0	0
Nitzschia_bacillum	S	160	1	0	0	0	0	0	1	0	0	1	0	0
Nitzschia_bryophila	S		1	0	0	0	0	0	1	0	0	1	0	0
Nitzschia_capitellata	S	722	1	0	0	0	0	0	1	0	0	1	0	0
Nitzschia_clausii	S	189	1	0	0	0	0	0	1	0	0	1	0	0
Nitzschia_commutata	L		1	0	0	0	0	0	1	0	0	1	0	0
Nitzschia_commutatoides	L		1	0	0	0	0	0	1	0	0	1	0	0
Nitzschia_dissipata	S	240	1	0	0	0	0	0	1	0	0	1	0	0
Nitzschia_cf_distans	L	1718	1	0	0	0	0	0	1	0	0	1	0	0
Nitzschia_dubia	L	6463	1	0	0	0	0	0	1	0	0	1	0	0
Nitzschia_eglei	L		1	0	0	0	0	0	1	0	0	1	0	0
Nitzschia_elegantula	S	107	1	0	0	0	0	0	1	0	0	1	0	0
Nitzschia_filiformis	S	737	1	0	0	0	0	0	1	0	0	1	0	0
Nitzschia_fonticola	S	344	1	0	0	0	0	0	1	0	0	1	0	0
Nitzschia_frustulum	S	61	1	0	0	0	0	0	1	0	0	1	0	0
Nitzschia_graciliformis	S	170	1	0	0	0	0	0	1	0	0	0	1	0
Nitzschia_gracilis	S	208	1	0	0	0	0	0	1	0	0	1	0	0
Nitzschia_hantzschiana	S	211	1	0	0	0	0	0	1	0	0	1	0	0
Nitzschia_incognita	S	84	1	0	0	0	0	0	1	0	0	1	0	0
Nitzschia_inconspicua	S	21	1	0	0	0	0	0	1	0	0	1	0	0
Nitzschia_lacuum	S	35	1	0	0	0	0	0	1	0	0	1	0	0
Nitzschia_liebetruthii	S	182	1	0	0	0	0	0	1	0	0	1	0	0
Nitzschia_linearis	L	1624	1	0	0	0	0	0	1	0	0	1	0	0
Nitzschia_microcephala	S	55	1	0	0	0	0	0	1	0	0	1	0	0
Nitzschia_normannii	L		1	0	0	0	0	0	1	0	0	1	0	0
Nitzschia_palea	S	157	1	0	0	0	0	0	1	0	0	1	0	0
Nitzschia_paleacea	S	43	1	0	0	0	0	0	1	0	0	1	0	0
Nitzschia_pellucida	L		1	0	0	0	0	0	1	0	0	1	0	0
Nitzschia_perminuta	S	107.325	1	0	0	0	0	0	1	0	0	1	0	0
Nitzschia_perspicua	S	115	1	0	0	0	0	0	1	0	0	1	0	0
Nitzschia_pseudofonticola	S		1	0	0	0	0	0	1	0	0	1	0	0
Nitzschia_pumila	S	101	1	0	0	0	0	0	1	0	0	0	1	0
Nitzschia_pura	S	338	1	0	0	0	0	0	1	0	0	1	0	0
Nitzschia_pusilla	S	328	1	0	0	0	0	0	1	0	0	1	0	0
Nitzschia_recta	L	2652	1	0	0	0	0	0	1	0	0	1	0	0
Nitzschia_reversa	L	1116	1	0	0	0	0	0	1	0	0	1	1	0
Nitzschia_sigma	L	27744	1	0	0	0	0	0	1	0	0	1	0	0
Nitzschia_sinuata	S	231	1	0	0	0	0	0	1	0	0	1	0	0
Nitzschia_sociabilis	S	391	1	0	0	0	0	0	1	0	0	1	0	0
Nitzschia_solita	S	272	1	0	0	0	0	0	1	0	0	1	0	0
Nitzschia_subacicularis	S	82	1	0	0	0	0	0	1	0	0	1	0	0
Nitzschia_sublinearis	S	309	1	0	0	0	0	0	1	0	0	1	0	0
Nitzschia_supralitorea	S	86	1	0	0	0	0	0	1	0	0	1	0	0
Nitzschia_thermaloides	L	1680	1	0	0	0	0	0	1	0	0	1	0	0
Nitzschia_tubicola	S	390	1	0	0	0	0	0	1	0	0	1	0	0
Nitzschia_valdecostata	S		1	0	0	0	0	0	1	0	0	1	0	0
Nitzschia_valdestriata	S	33	1	0	0	0	0	0	1	0	0	1	0	0
Nitzschia_vermicularis	L	2218	1	0	0	0	0	0	1	0	0	1	0	0
Odontidium_mesodon	L	1143	0	0	1	1	0	1	0	1	0	0	0	0
Opephora_olsenii	S	140	0	0	1	0	1	1	0	1	0	0	0	0
Parlibellus_crucicula	L	6395	1	0	0	0	0	1	0	1	0	0	0	0
Pauliella_taeniata	S	898	1	0	0	0	0	1	0	0	0	0	1	0
Petroneis_marina	L	15469	1	0	0	0	0	0	1	0	0	1	0	0
Pinnularia_appendiculata	S	268	1	0	0	0	0	0	1	0	0	1	0	0
Pinnularia_ignobilis	S		1	0	0	0	0	0	1	0	0	1	0	0
Pinnularia_interrupta	L		1	0	0	0	0	0	1	0	0	1	0	0
Pinnularia_microstauron	L	1584	1	0	0	0	0	0	1	0	0	1	0	0
Pinnularia_quadratarea	L	2632	1	0	0	0	0	0	1	0	0	1	0	0
Placogeia_similis	S	150.72	1	0	0	0	0	0	1	0	0	1	0	0
Placoneis_clementis	S	688	1	0	0	0	0	0	1	0	0	1	0	0
Placoneis_gastrum	L	1429	1	0	0	0	0	0	1	0	0	1	0	0
Placoneis_porifera	S		1	0	0	0	0	0	1	0	0	1	0	0
Plagiotropis_tayrecta	L		1	0	0	0	0	0	1	0	0	1	0	0
Planothidium_daui	S	101	1	1	0	0	0	0	1	0	1	0	0	0
Planothidium_delicatulum	S	159	1	1	0	0	0	0	1	0	1	0	0	0
Planothidium_aff_engelbrechtii	S	320	1	1	0	0	0	0	1	0	1	0	0	0
Planothidium_lanceolatum	S	475	1	1	0	0	0	0	1	0	1	0	0	0
Platessa_conspicua	S	475	1	1	0	0	0	0	1	0	1	0	0	0
Platessa_salinarum	L	1370	1	0	0	0	0	0	1	0	0	1	0	0
Pleurosigma_aestuarii	L	8456	1	0	0	0	0	0	1	0	0	1	0	0
Pleurosigma_lanceolatum	L		1	0	0	0	0	0	1	0	0	1	0	0
Pleurosigma_salinarum	L	8602	1	0	0	0	0	0	1	0	0	1	0	0
Prestauroneis_integra	L	2103	1	0	0	0	0	0	1	0	0	1	0	0
Prestauroneis_protracta	S	894	1	0	0	0	0	1	0	1	0	0	0	0
Psammothidium_helveticum	S	316	1	1	1	0	1	0	1	0	1	0	0	0
Pseudofallacia_monoculata	S	158	1	0	0	0	0	0	1	0	0	1	0	0
Pseudofallacia_occulta	S		1	0	0	0	0	0	1	0	0	1	0	0
Pseudofallacia_tenera	S	154	1	0	0	0	0	0	1	0	0	1	0	0
Pseudostaurosira_brevistriata	S	154	0	0	1	1	0	1	0	1	0	0	0	0
Pseudopodosira_westii	S		0	0	0	0	0	1	0	0	0	0	1	0
Pseudostaurosira_elliptica	S	119.7	0	0	1	1	0	1	0	1	0	0	0	0
Pseudostaurosira_parasitica	S	133	0	0	1	1	0	1	0	1	0	0	0	0
Pseudostaurosira_robusta	S	174	0	0	1	1	0	1	0	1	0	0	0	0
Pteroncola_inane	S		0	0	1	1	0	1	1	1	0	0	0	0
Rhoicosphenia_abbreviata	S	698	0	0	1	0	1	1	0	0	1	0	0	0
Rhopalodia_brebissonii	L	2695	1	1	0	0	0	0	1	0	0	1	0	1
Rhopalodia_gibba	L	6216	1	1	0	0	0	0	1	0	0	1	0	1
Rhopalodia_musculus	L		1	1	0	0	0	0	1	0	0	1	0	1
Sellaphora_pupula	S	694	1	0	0	0	0	0	1	0	0	1	0	0
Sellaphora_seminulum	S	69	1	0	0	0	0	0	1	0	0	1	0	0
Sellaphora_cf_subrotundata	S		1	0	0	0	0	0	1	0	0	1	0	0
Simonsenia_delognei	S	53	1	0	0	0	0	0	1	0	0	1	0	0
Stauroneis_anceps	L	1069	1	0	0	0	0	0	1	0	0	1	0	0
Stauroneis_ignorata	S		1	0	0	0	0	0	1	0	0	1	0	0
Stauroneis_smithii	S	522	1	0	0	0	0	0	1	0	0	1	0	0
Staurophora_wislouchii	L	4637	1	0	0	0	0	0	1	0	0	1	0	0
Staurosira_construens	S	399	0	0	1	1	0	1	0	1	0	0	0	0
Staurosira_leptostauron	S	673	0	0	1	1	0	1	0	1	0	0	0	0
Staurosira_pseudoconstruens	S	100	0	0	1	1	0	1	0	1	0	0	0	0
Staurosirella_lapponica	S		0	0	1	1	0	1	0	1	0	0	0	0
Staurosirella_pinnata	S	187	0	0	1	1	0	1	0	1	0	0	0	0
Stephanodiscus_alpinus	L	1437	0	0	0	0	0	0	1	0	0	0	1	0
Stephanodiscus_minutulus	S		0	0	0	0	0	0	1	0	0	0	1	0
Stephanodiscus_neoastraea	L	4808	0	0	0	0	0	0	1	0	0	0	1	0
Stephanodiscus_parvus	S	113	0	0	0	0	0	0	1	0	0	0	1	0
Surirella_amphioxys	L	6782	1	0	0	0	0	0	1	0	0	1	0	0
Surirella_angusta	L	1315	1	0	0	0	0	0	1	0	0	1	0	0
Surirella_brebissonii	L	1451	1	0	0	0	0	0	1	0	0	1	0	0
Surirella_minuta	L	1034	1	0	0	0	0	0	1	0	0	0	0	0
Tabellaria_flocculosa	L	1061	0	0	0	0	0	1	0	1	0	0	0	0
Tabularia_waernii	S	129	0	0	1	1	0	0	1	1	0	0	0	0
Thalassiosira_baltica	L	66737	0	0	0	0	0	1	0	0	0	0	1	0
Thalassiosira_levanderi	S		0	0	0	0	0	1	0	0	0	0	1	0
Thalassiosira_visurgis	S		0	0	0	0	0	1	0	0	0	0	1	0
Tryblionella_apiculata	S	993	1	0	0	0	0	0	1	0	0	1	0	0
Tryblionella_debilis	S		1	0	0	0	0	0	1	0	0	1	0	0
Tryblionella_hungarica	S	885	1	0	0	0	0	0	1	0	0	1	0	0
Tryblionella_levidensis	L	8015	1	0	0	0	0	0	1	0	0	1	0	0
Tryblionella_navicularis	L		1	0	0	0	0	0	1	0	0	1	0	0
Tryblionella_punctata	L	11642	1	0	0	0	0	0	1	0	0	1	0	0
Tryblionella_salinarum	L		1	0	0	0	0	0	1	0	0	1	0	0
Ulnaria_ulna	L	4133	0	0	1	1	0	1	0	1	0	0	0	0
