# Supplementary material for: Biodiversity Loss Threatens the Current Functional Similarity of Beta Diversity in Benthic Diatom Communities
Source: Microb Ecol. 2020 Aug 29;81(2):293–303. doi: 10.1007/s00248-020-01576-9 (PMC7835312; doi:10.1007/s00248-020-01576-9)
Supplement: Supplementary file 3 — (TXT 68 kb) [file 248_2020_1576_MOESM3_ESM.txt]

##R code
___________________________________________________________________________

#Fig. 1

packages: ggplot2, ggpubr

#N
s  = ggplot(data_taustadata_st01,aes(x=Distance_from1)) +
  theme_classic()+ 
  geom_point(aes(y=Ammonium,color="Ammonium")) +
  geom_smooth(method="loess",se=FALSE,aes(y=Ammonium,color="Ammonium"))+
  geom_point(aes(y=Nitriitti_nitraatti,color="Nitriitti_nitraatti")) + geom_smooth(method="loess",se=FALSE,aes(y=Nitriitti_nitraatti,color="Nitriitti_nitraatti"))+
  geom_point(aes(y=KokN,color="KokN")) + geom_smooth(method="loess",se=FALSE,aes(y=KokN,color="KokN"))+
  labs(title="N", x="", y="")+
  coord_cartesian(ylim=c(0, 1))+
  theme(legend.position=c(0.243, 0.17))+
  theme(plot.title=element_text(size=16))+
  theme(axis.title.y=element_text(size=16))+
  theme(axis.title.x=element_text(size=16))+
  theme(legend.text=element_text(size=13))+
  theme(axis.text.x = element_text(size = 12),
          axis.text.y = element_text(size = 12))+
  scale_colour_manual(name="", values=c(Ammonium="blue",Nitriitti_nitraatti="darkturquoise",KokN="steelblue4"),
  breaks=c("Ammonium","Nitriitti_nitraatti","KokN"),  
  labels=c("NH4+","NO2- + NO3-","Total N")) +
  theme(legend.title = element_blank(), 
        panel.border = element_rect(colour = "black", fill=NA),
        legend.background = element_blank(),
        legend.box.background = element_rect(colour = "black"))
print(s)


#P
t  = ggplot(data_taustadata_st01,aes(x=Distance_from1)) + 
  theme_classic() +
  geom_point(aes(y=Fosfaatti,color="Fosfaatti")) +
  geom_smooth(method="loess",se=FALSE,aes(y=Fosfaatti,color="Fosfaatti"))+
  geom_point(aes(y=KokP,color="KokP")) + geom_smooth(method="loess",se=FALSE,aes(y=KokP,color="KokP"))+
  labs(title="P", x="", y="")+
  coord_cartesian(ylim=c(0, 1))+
  theme(legend.position=c(0.15, 0.877))+
  theme(plot.title=element_text(size=16))+
  theme(axis.title.x=element_text(size=16))+
  theme(legend.text=element_text(size=13))+
  theme(axis.text.x = element_text(size = 12),
          axis.text.y = element_text(size = 12))+
  scale_colour_manual(name="", values=c(Fosfaatti="chartreuse",KokP="chartreuse4"),
  breaks=c("Fosfaatti","KokP"),  
  labels=c("PO43-","Total P")) +
  theme(legend.title = element_blank(), 
        panel.border = element_rect(colour = "black", fill=NA),
        legend.background = element_blank(),
        legend.box.background = element_rect(colour = "black"))
print(t)


#pH
q  = ggplot(data_taustadata_st01,aes(x=Distance_from1)) +
  theme_classic() + 
  geom_point(aes(y=ph,color="ph")) +
  geom_smooth(method="loess",se=FALSE,aes(y=ph,color="ph"))+
  labs(title="pH", x="", y="")+
  coord_cartesian(ylim=c(0, 1))+
  theme(legend.position=c(0.095, 0.078))+
  theme(plot.title=element_text(size=16))+
  theme(legend.text=element_text(size=13))+
  theme(axis.text.x = element_text(size = 12),
          axis.text.y = element_text(size = 12))+
  scale_colour_manual(name="", values=c(ph="tomato3"),
  breaks=c("ph"),  
  labels=c("pH")) +
  theme(legend.title = element_blank(), 
        panel.border = element_rect(colour = "black", fill=NA),
        legend.background = element_blank(),
        legend.box.background = element_rect(colour = "black"))
print(q)


#Si
m = ggplot(data_taustadata_st01,aes(x=Distance_from1)) +
  theme_classic() +
  geom_point(aes(y=Si,color="Si")) +
  geom_smooth(method="loess",se=FALSE,aes(y=Si,color="Si"))+
  labs(title="Si", x="Distance from site 1 (km)", y="")+
  coord_cartesian(ylim=c(0, 1))+
  theme(legend.position=c(0.085, 0.925))+
  theme(plot.title=element_text(size=16))+
  theme(axis.title.x=element_text(size=16))+
  theme(legend.text=element_text(size=13))+
  theme(axis.text.x = element_text(size = 12),
          axis.text.y = element_text(size = 12))+
  scale_colour_manual(name="", values=c(Si="orangered"),
  breaks=c("Si"),  
  labels=c("Si")) +
  theme(legend.title = element_blank(), 
        panel.border = element_rect(colour = "black", fill=NA),
        legend.background = element_blank(),
        legend.box.background = element_rect(colour = "black"))
print(m)

#Stone volume
n = ggplot(data_taustadata_st01,aes(x=Distance_from1)) + 
  theme_classic() +
  geom_point(aes(y=Stone_volume,color="Stone_volume")) +
  geom_smooth(method="loess",se=FALSE,aes(y=Stone_volume,color="Stone_volume"))+
  labs(title="Stone volume", x="", y="")+
  coord_cartesian(ylim=c(0, 1))+
  theme(legend.position=c(0.231,0.926))+
  theme(plot.title=element_text(size=16))+
  theme(legend.text=element_text(size=13))+
  theme(axis.title.x=element_text(size=16))+
  theme(axis.text.x = element_text(size = 12),
          axis.text.y = element_text(size = 12))+
  scale_colour_manual(name="", values=c(Stone_volume="purple4"),
  breaks=c("Stone_volume"),  
  labels=c("Stone volume")) +
  theme(legend.title = element_blank(), 
        panel.border = element_rect(colour = "black", fill=NA),
        legend.background = element_blank(),
        legend.box.background = element_rect(colour = "black"))
print(n)


#Marine
o  = ggplot(data_taustadata_st01,aes(x=Distance_from1)) + 
  theme_classic() +
  geom_point(aes(y=Salinity,color="Salinity")) +
  geom_smooth(method="loess",se=FALSE,aes(y=Salinity,color="Salinity"))+
  geom_point(aes(y=Fetch,color="Fetch")) + geom_smooth(method="loess",se=FALSE,aes(y=Fetch,color="Fetch"))+
  geom_point(aes(y=Temp,color="Temp")) + geom_smooth(method="loess",se=FALSE,aes(y=Temp,color="Temp"))+
  labs(title="Salinity, fetch and temperature", x="", y="Standardized values")+
  coord_cartesian(ylim=c(0, 1))+
  theme(legend.position=c(0.7, 0.169))+
  theme(plot.title=element_text(size=16))+
  theme(axis.title.y=element_text(size=16))+
  theme(legend.text=element_text(size=13))+
  theme(axis.text.x = element_text(size = 12),
          axis.text.y = element_text(size = 12))+
  scale_colour_manual(name="", values=c(Salinity="red",Fetch="darkgoldenrod1",Temp="violetred"),
  breaks=c("Salinity","Fetch","Temp"),  
  labels=c("Salinity","Fetch","Temp"))+
  theme(legend.title = element_blank(), 
        panel.border = element_rect(colour = "black", fill=NA),
        legend.background = element_blank(),
        legend.box.background = element_rect(colour = "black"))
print(o)

figure4=ggarrange(o,q,s,t,m,n,ncol=3,nrow=2)
figure4

__________________________________________________________________________

#GDM

data1=formatsitepair(data_species1, 1, dist="bray", abundance=TRUE, siteColumn="Uusi_site", XColumn="Lon",
YColumn="Lat", sppFilter=0, predData=data_taustadata1, weightType="equal", sampleSites=1)
data1

gdm_species=gdm(data1, geo=FALSE, splines=NULL, knots=NULL)
gdm_species
summary(gdm_species)

plot(gdm_species, plot.layout=c(4,4), plot.color="blue",plot.linewidth=2,include.rug=FALSE,
  rug.sitepair=NULL)

gdm.varImp(data1, geo=FALSE, splines = NULL, knots = NULL, fullModelOnly = FALSE,
nPerm = 50, parallel = FALSE, cores = 2, sampleSites = 1, sampleSitePairs = 1,
outFile = NULL)

__________________________________________________________________________

#Bray-Curtis similarity index

#package: vegan

vegdist(data_species, method="bray", binary=FALSE)

#random sampling

sample(colnames(data_species), 8)

___________________________________________________________________________

#Nestedness and turnover species

#package:betapart

data_species[data_species>0] <-1
data_species

beta.multi(data_species, index.family="sorensen")

#Nestedness and turnover traits

#package:betapart

data_species=read.csv("E:/Väikkäriprojekti/Projects/Pojo Bay project/Pojo Bay sampling/R/Caion skripti/Specieslista.csv",header=T,row.names=1,sep=";")
data_species
attach(data_species)

data_traits=read.csv("E:/Väikkäriprojekti/Projects/Pojo Bay project/Pojo Bay sampling/R/Caion skripti/Traitlista1.csv",header=T,row.names=1,sep=";")
data_traits
attach(data_traits)

library(cluster)
library(ape)
library(vegan)

sint.trait=pcoa(daisy(data_traits,"gower"))$vectors[,1:2]

data_species[data_species>0] <-1
data_species

library(ape)

result=data.frame(matrix(NA,1000,3)); colnames(result) = c( "Turnover", "Nestedness", "Total")
system.time(
for (i in 1:500){

a=sample(51)[1:10]

result[i,]= functional.beta.multi(data_species[a,],sint.trait)
}
)

___________________________________________________________________________

#pairwise relationships between diversity and environmental heterogeneity
#using functional tree approach

#'MEAN LATITUDE OF STUDY SITES - EX: S22 (RIO DE JANEIRO - BRAZIL), N65 (FINLAND)
#'FIRST LETTER ENVIRONMENT TYPE - RIVERS (R), STREAM (S), LAKES (L), TERRESTRIAN (T)
#'ORGANISM ABBREVIATED - PHYTOPLANKTON (PHYTO), FUNGI (FUN), BUTTERFLIES (BUT), FISH (FI)
#'TYPE OF MATRIX - TRAIT (T), SPECIES (S), ENVIRONMENT (E), COORDINATES (C)
#'EXAMPLE "S22RPHYTO-T"  = TRAIT DATABASE RIVERINE PHYTOPLANKTON FROM BRAZIL

Dataset = "N65MDIATOMS" # please write here the name of your dataset in the notation provided above.


#'if your spatial coordinates are in Kilometers and not degrees, please write "TRUE"

kilometers = TRUE

#'SPECIES NAMES IN T AND S DATASETS SHOULD BE THE SAME
#'DON'T LOG-TRANSFORM YOUR DATA UNLESS EXTREMLY NECESSARY (e.g. log[area] variables)

#'RUN THIS CODE WITHOUT MODIFYING,
#'ONLY THIS WAY WE CAN [TRUST] RESULTS WILL BE THE SAME FOR EVERY DATASET

data1=read.table("G:/Väikkäriprojekti/Projects/Pojo Bay project/Pojo Bay sampling/R/Caion skripti/Species.txt",sep="",header=TRUE, row.names= 1)
data1
data2=read.table("G:/Väikkäriprojekti/Projects/Pojo Bay project/Pojo Bay sampling/R/Caion skripti/Traits.txt",sep="",header=TRUE, row.names= 1)
data2
data3=read.table("G:/Väikkäriprojekti/Projects/Pojo Bay project/Pojo Bay sampling/R/Caion skripti/Taustadata.txt",sep="",header=TRUE, row.names= 1)
data3
data4=read.table("G:/Väikkäriprojekti/Projects/Pojo Bay project/Pojo Bay sampling/R/Caion skripti/Coordinates.txt",sep="",header=TRUE, row.names= 1)
data4


TA=data1 #eli species
TR=data2 #eli traits
E=data3[,-c(1,11,14,15)] #eli taustadat
C=data4/1000 #eli koordinaatit

dir.create(Dataset) #CREATE A FOLDER IN THE WORK DIRECTORY TO SAVE THE RESULT FILES

#CHECK SAME NAME FOR TRAITS AND SPECIES DATASET

which(is.na(match(rownames(TR), colnames(TA)))) #IF YOU SEE ANY NUMBER HERE, PLEASE
                                                #CORRECT THE SPECIES NAME IN THAT LINE

# Or if you are sure the species are in the same order just run that code
colnames(TA) <- rownames(TR)

#packages #############################################################

list.of.packages <- c("vegan", "cluster",'BAT',"spaa",'fossil','openxlsx')
new.packages <- list.of.packages[!(list.of.packages %in% installed.packages()[,"Package"])]
if(length(new.packages)) install.packages(new.packages)

library(vegan)
library(cluster)
library(BAT)
library(fossil)
library(openxlsx)
library(spaa)

#CALCULATING BETA DIVERSITY ###############################################################

# Functional beta diversity

TR.tree=hclust(daisy(TR, 'gower')) #species cluster based on trait values

TRabun=beta(TA, TR.tree, abund=TRUE, func="Soerensen")
TRpa=beta(TA,TR.tree, func="Soerensen")

TRBabun=dist2list(TRabun$Btotal)[,3] #total functional beta diversity based on abundances
TRBpa=dist2list(TRpa$Btotal)[,3] #total functional beta diversity based on incidence

#Taxonomic beta diversity

TAabun=beta(TA, abund=TRUE, func="Soerensen")
TApa=beta(TA, func="Soerensen")

TABabun=dist2list(TAabun$Btotal)[,3] #total functional beta diversity based on abundances
TABpa=dist2list(TApa$Btotal)[,3]#total functional beta diversity based on incidence

# Does the relationship between functional and taxonomic beta
# change among organisms?


M1=mantel(TRabun$Btotal,TAabun$Btotal)
M2=mantel(TRpa$Btotal,TApa$Btotal)


TABxTRB <- function(){
par(mfrow=c(1,2))
plot(
  TABabun ~ TRBabun,
  ylim = c(0, 1),frame = FALSE,
  xlim = c(0, 1),
  pch=16, col='gray',
  main = paste(Dataset,'\nTAB x TRB \n abundance relationship'),
  xlab = expression("Functional " * beta * "- diversity"),
  ylab = expression("Taxonomic " * beta * "- diversity")
)

text(1,0.05,paste(' Mantel Statistic = ',round(M1$statistic,2),
           "\np =", round(M1$signif,2)),adj=1, cex=0.8)
plot(
  TABpa ~ TRBpa,
  ylim = c(0, 1),frame = FALSE,
  xlim = c(0, 1),
  pch=16, col='gray',
  main = paste(Dataset,'\nTAB x TRB \n incidence relationship'),
  xlab = expression("Functional " * beta * "- diversity"),
  ylab = expression("Taxonomic " * beta * "- diversity")
)

text(1,0.05,paste(' Mantel Statistic = ',round(M2$statistic,2),
                  "\np =", round(M2$signif,2)),adj=1, cex=0.8)
}

filename=paste0(Dataset,"/",Dataset," - TABxTRB.pdf")
pdf(filename, width = 8, height = 6)
TABxTRB()
dev.off()

#'SPATIAL AND ENVIRONMENTAL CONSTRAINTS
#'BIOENV - SELECTION OF THE BEST SUBSET OF VARIABLES TO EXPLAIN BETA DIVERSITY

E.bio=bioenv(TRabun$Btotal,E) #bioenv variable selection
E.bio
EH=dist2list(dist(scale(E)))[,3]    #dist2list(round(bioenvdist(E.bio),2))[,3] #Environmental heterogeneity
E

if (kilometers == FALSE){
SH=dist2list(round(earth.dist(C),2))[,3]} else {
  
  SH=dist2list(round(vegdist(C,'euc'),2))[,3]
}

weight.env= E.bio$whichbest

#Environmental Distance decay relationships ################################################

#Functional

# running models 

TREM1=lm(1-TRBabun~EH) #abundance model
TREM2=lm(1-TRBpa~EH) # incidence model

#extracting slopes 

TR1.E.DDS=coef(TREM1)[2] # functional abundance data x EH -- slope 
TR2.E.DDS=coef(TREM2)[2] # functional incidence data x EH -- slope

#extracting intercept 

TR1.E.INT=coef(TREM1)[1] # functional abundance data x EH -- intercept 
TR2.E.INT=coef(TREM2)[1] # functional incidence data x EH -- intercept

TRBxEH <- function() {
par(mfrow=c(1,2))
plot(
  1-TRBabun ~ EH,
  ylim = c(0, 1),frame = FALSE,
  pch=16, col='gray',
  main = paste(Dataset,'\nTRB x EH \n abundance relationship'),
  xlab = expression("Environmental heterogeneity"),
  ylab = expression("Community functional Similarity")
)
abline(TREM1, lty=2, lwd=2)
plot(
  1-TRBpa ~ EH,
  ylim = c(0, 1),frame = FALSE,
  pch=16, col='gray',
  main = paste(Dataset,'\nTRB x EH \n incidence relationship'),
  xlab = expression("Environmental heterogeneity"),
  ylab = expression("Community functional Similarity")
)
abline(TREM2, lty=2, lwd=2)
} #store the plot commands in a function

#analyzing figure
win.graph()
TRBxEH() #plot graphic

#saving figure
filename=paste0(Dataset,"/",Dataset," - TRBxEH.pdf")
pdf(filename, width = 8, height = 6) 
TRBxEH()
dev.off()

#Taxonomy

#running models
TAEM1=lm(1-TABabun~EH) #abundance model
TAEM2=lm(1-TABpa~EH) # incidence model

#extracting slopes
TA1.E.DDS=coef(TAEM1)[2] # functional abundance data x EH -- slope 
TA2.E.DDS=coef(TAEM2)[2] # functional incidence data x EH -- slope

#extracting intercept 

TA1.E.INT=coef(TAEM1)[1] # functional abundance data x EH -- intercept 
TA2.E.INT=coef(TAEM2)[1] # functional incidence data x EH -- intercept

TABxEH <- function(){
par(mfrow=c(1,2))
plot(
  1-TABabun ~ EH,
  ylim = c(0, 1),frame = FALSE,
  pch=16, col='gray',
  main = paste(Dataset,'\nTAB x EH \n abundance relationship'),
  xlab = expression("Environmental heterogeneity"),
  ylab = expression("Community similarity")
)
abline(TAEM1, lty=2, lwd=2)
plot(
  1-TABpa ~ EH,
  ylim = c(0, 1),frame = FALSE,
  pch=16, col='gray',
  main = paste(Dataset,'\nTAB x EH \n incidence relationship'),
  xlab = expression("Environmental heterogeneity"),
  ylab = expression("Community similarity")
)
abline(TAEM2, lty=2, lwd=2)
}
win.graph()
TABxEH()  # plot function
plot(EH,1-TABabun)
filename=paste0(Dataset,"/",Dataset," - TABxEH.pdf")
pdf(filename, width = 8, height = 6) 
TABxEH()
dev.off()

#Spatial Distance decay relationships ################################################

#Functional

# running models 

TRSM1=lm(1-TRBabun~SH) #abundance model
TRSM2=lm(1-TRBpa~SH) # incidence model

#extracting slopes 

TR1.SPA.DDS=coef(TRSM1)[2] # functional abundance data x EH -- slope 
TR2.SPA.DDS=coef(TRSM2)[2] # functional incidence data x EH -- slope

#Initial similarity

init.dist <- data.frame(SH = c(.01))

TR1.INIT.SIM=predict(TRSM1,init.dist) #abundance
TR2.INIT.SIM=predict(TRSM2,init.dist) #incidence

#halving distance

TR1.HALV.DIST=round((TR1.SPA.DDS-TR1.INIT.SIM)/(2*TR1.SPA.DDS),0) # abundance
TR2.HALV.DIST=round((TR2.SPA.DDS-TR2.INIT.SIM)/(2*TR2.SPA.DDS),0) # incidence

TRBxSH <- function() {
  par(mfrow=c(1,2))
  plot(
    1-TRBabun ~ SH,
    ylim = c(0, 1),frame = FALSE,
    pch=16, col='gray',
    main = paste(Dataset,'\nTRB x SH \n abundance relationship'),
    xlab = expression("Spatial distance"),
    ylab = expression("Community functional Similarity")
  )
  abline(TRSM1, lty=2, lwd=2)
  plot(
    1-TRBpa ~ SH,
    ylim = c(0, 1),frame = FALSE,
    pch=16, col='gray',
    main = paste(Dataset,'\nTRB x SH \n incidence relationship'),
    xlab = expression("Spatial distance"),
    ylab = expression("Community functional Similarity")
  )
  abline(TRSM2, lty=2, lwd=2)
} #store the plot commands in a function

#analyzing figure
win.graph()
TRBxSH() #plot graphic


#saving figure
filename=paste0(Dataset,"/",Dataset," - TRBxSH.pdf")
pdf(filename, width = 8, height = 6) 
TRBxSH()
dev.off()


#Taxonomy

#running models
TASM1=lm(1-TABabun~SH) #abundance model
TASM2=lm(1-TABpa~SH) # incidence model

#extracting slopes
TA1.SPA.DDS=coef(TASM1)[2] # functional abundance data x EH -- slope 
TA2.SPA.DDS=coef(TASM2)[2] # functional incidence data x EH -- slope

#Initial similarity

init.dist <- data.frame(SH = c(.01))

TA1.INIT.SIM=round(predict(TASM1,init.dist),2) #abundance
TA2.INIT.SIM=round(predict(TASM2,init.dist),2) #incidence

#halving distance

TA1.HALV.DIST=round((TA1.SPA.DDS-TA1.INIT.SIM)/(2*TA1.SPA.DDS),0) # abundance
TA2.HALV.DIST=round((TA2.SPA.DDS-TA2.INIT.SIM)/(2*TA2.SPA.DDS),0) # incidence


TABxSH <- function(){
  par(mfrow=c(1,2))
  plot(
    1-TABabun ~ SH,
    ylim = c(0, 1),frame = FALSE,
    pch=16, col='gray',
    main = paste(Dataset,'\nTAB x SH \n abundance relationship'),
    xlab = expression("Spatial distance"),
    ylab = expression("Community similarity")
  )
  abline(TASM1, lty=2, lwd=2)
  plot(
    1-TABpa ~ SH,
    ylim = c(0, 1),frame = FALSE,
    pch=16, col='gray',
    main = paste(Dataset,'\nTAB x SH \n incidence relationship'),
    xlab = expression("Spatial distance"),
    ylab = expression("Community similarity")
  )
  abline(TASM2, lty=2, lwd=2)
}
win.graph()
TABxSH()  # plot function

filename=paste0(Dataset,"/",Dataset," - TABxSH.pdf")
pdf(filename, width = 8, height = 6) 
TABxSH()
dev.off()

# General dataset information ##########################################

SPATIAL.EXTENT=round(log(max(SH)),2)
ENV.EXTENT=round(max(EH)-min(EH),2)
TRAITRICH=ncol(TR)
SPECRICH=ncol(TA)
NS=nrow(E)

# Creating excel table #################################################

#Abundance

TR_ABUNDANCE=data.frame(CODE=Dataset,
  Dissimilarity="Bray-curtis",
  Spatial_slope=TR1.SPA.DDS,
  Environmental_slope=TR1.E.DDS,
  Initial_Similarity= TR1.INIT.SIM,
  Environmental_intercept=TR1.E.INT,
  Halving_distance= TR1.HALV.DIST,
  Log_Spatial_Extent= SPATIAL.EXTENT,
  Environmental_extent=ENV.EXTENT,
  Number_Traits=TRAITRICH,
  Number_species=SPECRICH,
  Number_sites=NS,
  Number_important_variables=weight.env
    ) ; rownames(TR_ABUNDANCE) = "TR_ABUN"

TA_ABUNDANCE=data.frame(CODE=Dataset,
  Dissimilarity="Bray-curtis",
  Spatial_slope=TA1.SPA.DDS,
  Environmental_slope=TA1.E.DDS,
  Initial_Similarity= TA1.INIT.SIM,
  Environmental_intercept=TA1.E.INT,
  Halving_distance= TA1.HALV.DIST,
  Log_Spatial_Extent= SPATIAL.EXTENT,
  Environmental_extent=ENV.EXTENT,
  Number_Traits=TRAITRICH,
  Number_species=SPECRICH,
  Number_sites=NS,
  Number_important_variables=weight.env
) ; rownames(TA_ABUNDANCE) = "TA_ABUN"


# Incidence

TR_INCIDENCE=data.frame(CODE=Dataset,
  Dissimilarity="Sorensen",
  Spatial_slope=TR2.SPA.DDS,
  Environmental_slope=TR2.E.DDS,
  Initial_Similarity= TR2.INIT.SIM,
  Environmental_intercept=TR2.E.INT,
  Halving_distance= TR2.HALV.DIST,
  Log_Spatial_Extent= SPATIAL.EXTENT,
  Environmental_extent=ENV.EXTENT,
  Number_Traits=TRAITRICH,
  Number_species=SPECRICH,
  Number_sites=NS,
  Number_important_variables=weight.env
) ; rownames(TR_INCIDENCE) = "TR_INC"

TA_INCIDENCE=data.frame(CODE=Dataset,
  Dissimilarity="Sorensen",
  Spatial_slope=TA2.SPA.DDS,
  Environmental_slope=TA2.E.DDS,
  Initial_Similarity= TA2.INIT.SIM,
  Environmental_intercept=TA2.E.INT,
  Halving_distance= TA2.HALV.DIST,
  Log_Spatial_Extent= SPATIAL.EXTENT,
  Environmental_extent=ENV.EXTENT,
  Number_Traits=TRAITRICH,
  Number_species=SPECRICH,
  Number_sites=NS,
  Number_important_variables=weight.env
) ; rownames(TA_INCIDENCE) = "TA_INC"

plot(EH,TRBabun)

EXCEL.TABLE=rbind(TR_ABUNDANCE,TA_ABUNDANCE,TR_INCIDENCE,TA_INCIDENCE)

wb <- createWorkbook()
addWorksheet(wb, Dataset)
writeDataTable(wb,Dataset, x=EXCEL.TABLE, rowNames = TRUE, tableStyle = "TableStyleLight1", withFilter = FALSE)

filename=paste0(Dataset,"/",Dataset,"-Results.xlsx")
saveWorkbook(wb, filename, overwrite = TRUE) #save table with the results 

#'open excel table automatically
#`openXL(wb)

par(mfrow=c(1,2))

plot(
  1-TABabun ~ EH,
  ylim = c(0, 1),frame = FALSE,
  pch=16, col='gray',
  main = paste(Dataset,'\nTAB x EH \n abundance relationship'),
  xlab = expression("Environmental heterogeneity"),
  ylab = expression("Community similarity")
)
abline(TAEM1, lty=2, lwd=2)
plot(
  1-TRBabun ~ EH,
  ylim = c(0, 1),frame = FALSE,
  pch=16, col='gray',
  main = paste(Dataset,'\nTRB x EH \n abundance relationship'),
  xlab = expression("Environmental heterogeneity"),
  ylab = expression("Community functional Similarity")
)
abline(TREM1, lty=2, lwd=2)

boxplot(1-TRBabun, main="Trait beta")
boxplot(1-TABabun, main="taxonomic beta")

##Fig

par(mfrow=c(1,2))

plot(
  1-TABabun ~ EH,
  ylim = c(0, 1),frame = FALSE,
  pch=16, col='blue',
  xlab = expression("Environmental heterogeneity"),
  ylab = expression("Taxonomic similarity")
)
abline(TAEM1, lty=2, lwd=2)
plot(
  1-TRBabun ~ EH,
  ylim = c(0, 1),frame = FALSE,
  pch=16, col='darkgoldenrod1',
  xlab = expression("Environmental heterogeneity"),
  ylab = expression("Functional similarity")
)
abline(TREM1, lty=2, lwd=2)

_________________________________________________________________________

#Random sampling for testing the effect of decreasing species richness
#on functional similarity

##100
Slopes.100.space=matrix(NA,100,2)
Slopes.100.env=matrix(NA,100,2)
for (i in 1:100) {
  
  #'[We wrote in the name of the objects the percentage of]###########################################
  #'[species taken in account to calculate beta diversity.]###########################################
  #first column is functional, second taxonomic
  
  TA.100.total=TA # matrix with randomly selected species 
  TA.100=TA.100.total[specnumber(TA.100.total) > 0,] # removing sites with 0 species
  TR.100=TR #trait matrix of randomly selected species
  TR.tree=hclust(daisy(TR.100, 'gower')) #species cluster based on trait values  
  TRabun=beta(TA.100, TR.tree, abund=TRUE, func="Soerensen") # beta diversity
  TRBabun=dist2list(TRabun$Btotal)[,3] #total functional beta diversity based on abundances
  
  TAabun=beta(TA.100, abund=TRUE, func="Soerensen") # beta diversity taxonomic
  TABabun=dist2list(TAabun$Btotal)[,3] #taxonomic
  
  E.100=E[specnumber(TA.100.total) > 0,]
  EH.100=dist2list(dist(scale(E.100)))[,3] # Environmental distance
  C.100=C[specnumber(TA.100.total) > 0,]

  if (kilometers == FALSE){
    SH.100=dist2list(round(earth.dist(C.100),2))[,3]} else {
      SH.100=dist2list(round(vegdist(C.100,'euc'),2))[,3]
    }

  #Functional relationship
  TREM.100=lm(1-TRBabun~EH.100) #abundance model for environmental heterogeneity
  TR.100.E.DDS=coef(TREM.100)[2] #' functional abundance data x EH -- slope [SLOPES - REMEEEEMBER!!!!!!!]
  TRSM.100=lm(1-TRBabun~SH.100) #abundance model for spatial distances
  TR100.SPA.DDS=coef(TRSM.100)[2] #' functional abundance data x SH -- slope [SLOPES - REMEEEEMBER!!!!!!!]
  #Taxonomic relationship
  TAEM.100=lm(1-TABabun~EH.100) #abundance model for environmental heterogeneity
  TA.100.E.DDS=coef(TAEM.100)[2] #' functional abundance data x EH -- slope [SLOPES - REMEEEEMBER!!!!!!!]
  TASM.100=lm(1-TABabun~SH.100) #abundance model for spatial distances
  TA100.SPA.DDS=coef(TASM.100)[2] #' functional abundance data x SH -- slope [SLOPES - REMEEEEMBER!!!!!!!]


  
  Slopes.100.env[i,]=cbind(TR.100.E.DDS,TA.100.E.DDS)
  Slopes.100.space[i,]=cbind(TR100.SPA.DDS,TA100.SPA.DDS)
  
  print(i)
}
Slopes.100.env

##95

Slopes.95.space=matrix(NA,100,2)
Slopes.95.env=matrix(NA,100,2)
for (i in 1:100) {
  
  #'[We wrote in the name of the objects the percentage of]###########################################
  #'[species taken in account to calculate beta diversity.]###########################################
  
   sample.95=sort(sample(ncol(TA),ceiling(ncol(TA)*0.95)))
  
  
  TA.95.total= TA[,sample.95]# matrix with randomly selected species 
  TA.95=TA.95.total[specnumber(TA.95.total) > 0,] # removing sites with 0 species
  TR.95=TR[sample.95,] #trait matrix of randomly selected species
  TR.tree=hclust(daisy(TR.95, 'gower')) #species cluster based on trait values  
  TRabun=beta(TA.95, TR.tree, abund=TRUE, func="Soerensen") # beta diversity
  TRBabun=dist2list(TRabun$Btotal)[,3] #total functional beta diversity based on abundances
  
  TAabun=beta(TA.95, abund=TRUE, func="Soerensen") # beta diversity taxonomic
  TABabun=dist2list(TAabun$Btotal)[,3] #taxonomic
  
  E.95=E[specnumber(TA.95.total) > 0,]
  EH.95=dist2list(dist(scale(E.95)))[,3] # Environmental distance
  C.95=C[specnumber(TA.95.total) > 0,]

  if (kilometers == FALSE){
    SH.95=dist2list(round(earth.dist(C.65),2))[,3]} else {
      SH.95=dist2list(round(vegdist(C.95,'euc'),2))[,3]
    }

  #Functional relationship
  TREM.95=lm(1-TRBabun~EH.95) #abundance model for environmental heterogeneity
  TR.95.E.DDS=coef(TREM.95)[2] #' functional abundance data x EH -- slope [SLOPES - REMEEEEMBER!!!!!!!]
  TRSM.95=lm(1-TRBabun~SH.95) #abundance model for spatial distances
  TR95.SPA.DDS=coef(TRSM.95)[2] #' functional abundance data x SH -- slope [SLOPES - REMEEEEMBER!!!!!!!]
  #Taxonomic relationship
  TAEM.95=lm(1-TABabun~EH.95) #abundance model for environmental heterogeneity
  TA.95.E.DDS=coef(TAEM.95)[2] #' functional abundance data x EH -- slope [SLOPES - REMEEEEMBER!!!!!!!]
  TASM.95=lm(1-TABabun~SH.95) #abundance model for spatial distances
  TA95.SPA.DDS=coef(TASM.95)[2] #' functional abundance data x SH -- slope [SLOPES - REMEEEEMBER!!!!!!!]


  
  Slopes.95.env[i,]=cbind(TR.95.E.DDS,TA.95.E.DDS)
  Slopes.95.space[i,]=cbind(TR95.SPA.DDS,TA95.SPA.DDS)
  
  print(i)
}
Slopes.95.env

##90

Slopes.90.space=matrix(NA,100,2)
Slopes.90.env=matrix(NA,100,2)
for (i in 1:100) {
  
  #'[We wrote in the name of the objects the percentage of]###########################################
  #'[species taken in account to calculate beta diversity.]###########################################
  
   sample.90=sort(sample(ncol(TA),ceiling(ncol(TA)*0.90)))
  
  
  TA.90.total= TA[,sample.90]# matrix with randomly selected species 
  TA.90=TA.90.total[specnumber(TA.90.total) > 0,] # removing sites with 0 species
  TR.90=TR[sample.90,] #trait matrix of randomly selected species
  TR.tree=hclust(daisy(TR.90, 'gower')) #species cluster based on trait values  
  TRabun=beta(TA.90, TR.tree, abund=TRUE, func="Soerensen") # beta diversity
  TRBabun=dist2list(TRabun$Btotal)[,3] #total functional beta diversity based on abundances
  
  TAabun=beta(TA.90, abund=TRUE, func="Soerensen") # beta diversity taxonomic
  TABabun=dist2list(TAabun$Btotal)[,3] #taxonomic
  
  E.90=E[specnumber(TA.90.total) > 0,]
  EH.90=dist2list(dist(scale(E.90)))[,3] # Environmental distance
  C.90=C[specnumber(TA.90.total) > 0,]

  if (kilometers == FALSE){
    SH.90=dist2list(round(earth.dist(C.90),2))[,3]} else {
      SH.90=dist2list(round(vegdist(C.90,'euc'),2))[,3]
    }

  #Functional relationship
  TREM.90=lm(1-TRBabun~EH.90) #abundance model for environmental heterogeneity
  TR.90.E.DDS=coef(TREM.90)[2] #' functional abundance data x EH -- slope [SLOPES - REMEEEEMBER!!!!!!!]
  TRSM.90=lm(1-TRBabun~SH.90) #abundance model for spatial distances
  TR90.SPA.DDS=coef(TRSM.90)[2] #' functional abundance data x SH -- slope [SLOPES - REMEEEEMBER!!!!!!!]
  #Taxonomic relationship
  TAEM.90=lm(1-TABabun~EH.90) #abundance model for environmental heterogeneity
  TA.90.E.DDS=coef(TAEM.90)[2] #' functional abundance data x EH -- slope [SLOPES - REMEEEEMBER!!!!!!!]
  TASM.90=lm(1-TABabun~SH.90) #abundance model for spatial distances
  TA90.SPA.DDS=coef(TASM.90)[2] #' functional abundance data x SH -- slope [SLOPES - REMEEEEMBER!!!!!!!]


  
  Slopes.90.env[i,]=cbind(TR.90.E.DDS,TA.90.E.DDS)
  Slopes.90.space[i,]=cbind(TR90.SPA.DDS,TA90.SPA.DDS)
  
  print(i)
}
Slopes.90.env

##85

Slopes.85.space=matrix(NA,100,2)
Slopes.85.env=matrix(NA,100,2)
for (i in 1:100) {
  
  #'[We wrote in the name of the objects the percentage of]###########################################
  #'[species taken in account to calculate beta diversity.]###########################################
  
   sample.85=sort(sample(ncol(TA),ceiling(ncol(TA)*0.85)))
  
  
  TA.85.total= TA[,sample.85]# matrix with randomly selected species 
  TA.85=TA.85.total[specnumber(TA.85.total) > 0,] # removing sites with 0 species
  TR.85=TR[sample.85,] #trait matrix of randomly selected species
  TR.tree=hclust(daisy(TR.85, 'gower')) #species cluster based on trait values  
  TRabun=beta(TA.85, TR.tree, abund=TRUE, func="Soerensen") # beta diversity
  TRBabun=dist2list(TRabun$Btotal)[,3] #total functional beta diversity based on abundances
  
  TAabun=beta(TA.85, abund=TRUE, func="Soerensen") # beta diversity taxonomic
  TABabun=dist2list(TAabun$Btotal)[,3] #taxonomic
  
  E.85=E[specnumber(TA.85.total) > 0,]
  EH.85=dist2list(dist(scale(E.85)))[,3] # Environmental distance
  C.85=C[specnumber(TA.85.total) > 0,]

  if (kilometers == FALSE){
    SH.85=dist2list(round(earth.dist(C.85),2))[,3]} else {
      SH.85=dist2list(round(vegdist(C.85,'euc'),2))[,3]
    }

  #Functional relationship
  TREM.85=lm(1-TRBabun~EH.85) #abundance model for environmental heterogeneity
  TR.85.E.DDS=coef(TREM.85)[2] #' functional abundance data x EH -- slope [SLOPES - REMEEEEMBER!!!!!!!]
  TRSM.85=lm(1-TRBabun~SH.85) #abundance model for spatial distances
  TR85.SPA.DDS=coef(TRSM.85)[2] #' functional abundance data x SH -- slope [SLOPES - REMEEEEMBER!!!!!!!]
  #Taxonomic relationship
  TAEM.85=lm(1-TABabun~EH.85) #abundance model for environmental heterogeneity
  TA.85.E.DDS=coef(TAEM.85)[2] #' functional abundance data x EH -- slope [SLOPES - REMEEEEMBER!!!!!!!]
  TASM.85=lm(1-TABabun~SH.85) #abundance model for spatial distances
  TA85.SPA.DDS=coef(TASM.85)[2] #' functional abundance data x SH -- slope [SLOPES - REMEEEEMBER!!!!!!!]


  
  Slopes.85.env[i,]=cbind(TR.85.E.DDS,TA.85.E.DDS)
  Slopes.85.space[i,]=cbind(TR85.SPA.DDS,TA85.SPA.DDS)
  
  print(i)
}
Slopes.85.env

##80

Slopes.80.space=matrix(NA,100,2)
Slopes.80.env=matrix(NA,100,2)
for (i in 1:100) {
  
  #'[We wrote in the name of the objects the percentage of]###########################################
  #'[species taken in account to calculate beta diversity.]###########################################
  
   sample.80=sort(sample(ncol(TA),ceiling(ncol(TA)*0.80)))
  
  
  TA.80.total= TA[,sample.80]# matrix with randomly selected species 
  TA.80=TA.80.total[specnumber(TA.80.total) > 0,] # removing sites with 0 species
  TR.80=TR[sample.80,] #trait matrix of randomly selected species
  TR.tree=hclust(daisy(TR.80, 'gower')) #species cluster based on trait values  
  TRabun=beta(TA.80, TR.tree, abund=TRUE, func="Soerensen") # beta diversity
  TRBabun=dist2list(TRabun$Btotal)[,3] #total functional beta diversity based on abundances
  
  TAabun=beta(TA.80, abund=TRUE, func="Soerensen") # beta diversity taxonomic
  TABabun=dist2list(TAabun$Btotal)[,3] #taxonomic
  
  E.80=E[specnumber(TA.80.total) > 0,]
  EH.80=dist2list(dist(scale(E.80)))[,3] # Environmental distance
  C.80=C[specnumber(TA.80.total) > 0,]

  if (kilometers == FALSE){
    SH.80=dist2list(round(earth.dist(C.80),2))[,3]} else {
      SH.80=dist2list(round(vegdist(C.80,'euc'),2))[,3]
    }

  #Functional relationship
  TREM.80=lm(1-TRBabun~EH.80) #abundance model for environmental heterogeneity
  TR.80.E.DDS=coef(TREM.80)[2] #' functional abundance data x EH -- slope [SLOPES - REMEEEEMBER!!!!!!!]
  TRSM.80=lm(1-TRBabun~SH.80) #abundance model for spatial distances
  TR80.SPA.DDS=coef(TRSM.80)[2] #' functional abundance data x SH -- slope [SLOPES - REMEEEEMBER!!!!!!!]
  #Taxonomic relationship
  TAEM.80=lm(1-TABabun~EH.80) #abundance model for environmental heterogeneity
  TA.80.E.DDS=coef(TAEM.80)[2] #' functional abundance data x EH -- slope [SLOPES - REMEEEEMBER!!!!!!!]
  TASM.80=lm(1-TABabun~SH.80) #abundance model for spatial distances
  TA80.SPA.DDS=coef(TASM.80)[2] #' functional abundance data x SH -- slope [SLOPES - REMEEEEMBER!!!!!!!]


  
  Slopes.80.env[i,]=cbind(TR.80.E.DDS,TA.80.E.DDS)
  Slopes.80.space[i,]=cbind(TR80.SPA.DDS,TA80.SPA.DDS)
  
  print(i)
}
Slopes.80.env

##75

Slopes.75.space=matrix(NA,100,2)
Slopes.75.env=matrix(NA,100,2)
for (i in 1:100) {
  
  #'[We wrote in the name of the objects the percentage of]###########################################
  #'[species taken in account to calculate beta diversity.]###########################################
  
   sample.75=sort(sample(ncol(TA),ceiling(ncol(TA)*0.75)))
  
  
  TA.75.total= TA[,sample.75]# matrix with randomly selected species 
  TA.75=TA.75.total[specnumber(TA.75.total) > 0,] # removing sites with 0 species
  TR.75=TR[sample.75,] #trait matrix of randomly selected species
  TR.tree=hclust(daisy(TR.75, 'gower')) #species cluster based on trait values  
  TRabun=beta(TA.75, TR.tree, abund=TRUE, func="Soerensen") # beta diversity
  TRBabun=dist2list(TRabun$Btotal)[,3] #total functional beta diversity based on abundances
  
  TAabun=beta(TA.75, abund=TRUE, func="Soerensen") # beta diversity taxonomic
  TABabun=dist2list(TAabun$Btotal)[,3] #taxonomic
  
  E.75=E[specnumber(TA.75.total) > 0,]
  EH.75=dist2list(dist(scale(E.75)))[,3] # Environmental distance
  C.75=C[specnumber(TA.75.total) > 0,]

  if (kilometers == FALSE){
    SH.75=dist2list(round(earth.dist(C.75),2))[,3]} else {
      SH.75=dist2list(round(vegdist(C.75,'euc'),2))[,3]
    }

  #Functional relationship
  TREM.75=lm(1-TRBabun~EH.75) #abundance model for environmental heterogeneity
  TR.75.E.DDS=coef(TREM.75)[2] #' functional abundance data x EH -- slope [SLOPES - REMEEEEMBER!!!!!!!]
  TRSM.75=lm(1-TRBabun~SH.75) #abundance model for spatial distances
  TR75.SPA.DDS=coef(TRSM.75)[2] #' functional abundance data x SH -- slope [SLOPES - REMEEEEMBER!!!!!!!]
  #Taxonomic relationship
  TAEM.75=lm(1-TABabun~EH.75) #abundance model for environmental heterogeneity
  TA.75.E.DDS=coef(TAEM.75)[2] #' functional abundance data x EH -- slope [SLOPES - REMEEEEMBER!!!!!!!]
  TASM.75=lm(1-TABabun~SH.75) #abundance model for spatial distances
  TA75.SPA.DDS=coef(TASM.75)[2] #' functional abundance data x SH -- slope [SLOPES - REMEEEEMBER!!!!!!!]


  
  Slopes.75.env[i,]=cbind(TR.75.E.DDS,TA.75.E.DDS)
  Slopes.75.space[i,]=cbind(TR75.SPA.DDS,TA75.SPA.DDS)
  
  print(i)
}
Slopes.75.env

##70

Slopes.70.space=matrix(NA,100,2)
Slopes.70.env=matrix(NA,100,2)
for (i in 1:100) {
  
  #'[We wrote in the name of the objects the percentage of]###########################################
  #'[species taken in account to calculate beta diversity.]###########################################
  
   sample.70=sort(sample(ncol(TA),ceiling(ncol(TA)*0.70)))
  
  
  TA.70.total= TA[,sample.70]# matrix with randomly selected species 
  TA.70=TA.70.total[specnumber(TA.70.total) > 0,] # removing sites with 0 species
  TR.70=TR[sample.70,] #trait matrix of randomly selected species
  TR.tree=hclust(daisy(TR.70, 'gower')) #species cluster based on trait values  
  TRabun=beta(TA.70, TR.tree, abund=TRUE, func="Soerensen") # beta diversity
  TRBabun=dist2list(TRabun$Btotal)[,3] #total functional beta diversity based on abundances
  
  TAabun=beta(TA.70, abund=TRUE, func="Soerensen") # beta diversity taxonomic
  TABabun=dist2list(TAabun$Btotal)[,3] #taxonomic
  
  E.70=E[specnumber(TA.70.total) > 0,]
  EH.70=dist2list(dist(scale(E.70)))[,3] # Environmental distance
  C.70=C[specnumber(TA.70.total) > 0,]

  if (kilometers == FALSE){
    SH.70=dist2list(round(earth.dist(C.70),2))[,3]} else {
      SH.70=dist2list(round(vegdist(C.70,'euc'),2))[,3]
    }

  #Functional relationship
  TREM.70=lm(1-TRBabun~EH.70) #abundance model for environmental heterogeneity
  TR.70.E.DDS=coef(TREM.70)[2] #' functional abundance data x EH -- slope [SLOPES - REMEEEEMBER!!!!!!!]
  TRSM.70=lm(1-TRBabun~SH.70) #abundance model for spatial distances
  TR70.SPA.DDS=coef(TRSM.70)[2] #' functional abundance data x SH -- slope [SLOPES - REMEEEEMBER!!!!!!!]
  #Taxonomic relationship
  TAEM.70=lm(1-TABabun~EH.70) #abundance model for environmental heterogeneity
  TA.70.E.DDS=coef(TAEM.70)[2] #' functional abundance data x EH -- slope [SLOPES - REMEEEEMBER!!!!!!!]
  TASM.70=lm(1-TABabun~SH.70) #abundance model for spatial distances
  TA70.SPA.DDS=coef(TASM.70)[2] #' functional abundance data x SH -- slope [SLOPES - REMEEEEMBER!!!!!!!]


  
  Slopes.70.env[i,]=cbind(TR.70.E.DDS,TA.70.E.DDS)
  Slopes.70.space[i,]=cbind(TR70.SPA.DDS,TA70.SPA.DDS)
  
  print(i)
}
Slopes.70.env

##65

Slopes.65.space=matrix(NA,100,2)
Slopes.65.env=matrix(NA,100,2)
for (i in 1:100) {
  
  #'[We wrote in the name of the objects the percentage of]###########################################
  #'[species taken in account to calculate beta diversity.]###########################################
  
   sample.65=sort(sample(ncol(TA),ceiling(ncol(TA)*0.65)))
  
  
  TA.65.total= TA[,sample.65]# matrix with randomly selected species 
  TA.65=TA.65.total[specnumber(TA.65.total) > 0,] # removing sites with 0 species
  TR.65=TR[sample.65,] #trait matrix of randomly selected species
  TR.tree=hclust(daisy(TR.65, 'gower')) #species cluster based on trait values  
  TRabun=beta(TA.65, TR.tree, abund=TRUE, func="Soerensen") # beta diversity
  TRBabun=dist2list(TRabun$Btotal)[,3] #total functional beta diversity based on abundances
  
  TAabun=beta(TA.65, abund=TRUE, func="Soerensen") # beta diversity taxonomic
  TABabun=dist2list(TAabun$Btotal)[,3] #taxonomic
  
  E.65=E[specnumber(TA.65.total) > 0,]
  EH.65=dist2list(dist(scale(E.65)))[,3] # Environmental distance
  C.65=C[specnumber(TA.65.total) > 0,]

  if (kilometers == FALSE){
    SH.65=dist2list(round(earth.dist(C.65),2))[,3]} else {
      SH.65=dist2list(round(vegdist(C.65,'euc'),2))[,3]
    }

  #Functional relationship
  TREM.65=lm(1-TRBabun~EH.65) #abundance model for environmental heterogeneity
  TR.65.E.DDS=coef(TREM.65)[2] #' functional abundance data x EH -- slope [SLOPES - REMEEEEMBER!!!!!!!]
  TRSM.65=lm(1-TRBabun~SH.65) #abundance model for spatial distances
  TR65.SPA.DDS=coef(TRSM.65)[2] #' functional abundance data x SH -- slope [SLOPES - REMEEEEMBER!!!!!!!]
  #Taxonomic relationship
  TAEM.65=lm(1-TABabun~EH.65) #abundance model for environmental heterogeneity
  TA.65.E.DDS=coef(TAEM.65)[2] #' functional abundance data x EH -- slope [SLOPES - REMEEEEMBER!!!!!!!]
  TASM.65=lm(1-TABabun~SH.65) #abundance model for spatial distances
  TA65.SPA.DDS=coef(TASM.65)[2] #' functional abundance data x SH -- slope [SLOPES - REMEEEEMBER!!!!!!!]


  
  Slopes.65.env[i,]=cbind(TR.65.E.DDS,TA.65.E.DDS)
  Slopes.65.space[i,]=cbind(TR65.SPA.DDS,TA65.SPA.DDS)
  
  print(i)
}
Slopes.65.env

##60

Slopes.60.space=matrix(NA,100,2)
Slopes.60.env=matrix(NA,100,2)
for (i in 1:100) {
  
  #'[We wrote in the name of the objects the percentage of]###########################################
  #'[species taken in account to calculate beta diversity.]###########################################
  
   sample.60=sort(sample(ncol(TA),ceiling(ncol(TA)*0.60)))
  
  
  TA.60.total= TA[,sample.60]# matrix with randomly selected species 
  TA.60=TA.60.total[specnumber(TA.60.total) > 0,] # removing sites with 0 species
  TR.60=TR[sample.60,] #trait matrix of randomly selected species
  TR.tree=hclust(daisy(TR.60, 'gower')) #species cluster based on trait values  
  TRabun=beta(TA.60, TR.tree, abund=TRUE, func="Soerensen") # beta diversity
  TRBabun=dist2list(TRabun$Btotal)[,3] #total functional beta diversity based on abundances
  
  TAabun=beta(TA.60, abund=TRUE, func="Soerensen") # beta diversity taxonomic
  TABabun=dist2list(TAabun$Btotal)[,3] #taxonomic
  
  E.60=E[specnumber(TA.60.total) > 0,]
  EH.60=dist2list(dist(scale(E.60)))[,3] # Environmental distance
  C.60=C[specnumber(TA.60.total) > 0,]

  if (kilometers == FALSE){
    SH.60=dist2list(round(earth.dist(C.60),2))[,3]} else {
      SH.60=dist2list(round(vegdist(C.60,'euc'),2))[,3]
    }

  #Functional relationship
  TREM.60=lm(1-TRBabun~EH.60) #abundance model for environmental heterogeneity
  TR.60.E.DDS=coef(TREM.60)[2] #' functional abundance data x EH -- slope [SLOPES - REMEEEEMBER!!!!!!!]
  TRSM.60=lm(1-TRBabun~SH.60) #abundance model for spatial distances
  TR60.SPA.DDS=coef(TRSM.60)[2] #' functional abundance data x SH -- slope [SLOPES - REMEEEEMBER!!!!!!!]
  #Taxonomic relationship
  TAEM.60=lm(1-TABabun~EH.60) #abundance model for environmental heterogeneity
  TA.60.E.DDS=coef(TAEM.60)[2] #' functional abundance data x EH -- slope [SLOPES - REMEEEEMBER!!!!!!!]
  TASM.60=lm(1-TABabun~SH.60) #abundance model for spatial distances
  TA60.SPA.DDS=coef(TASM.60)[2] #' functional abundance data x SH -- slope [SLOPES - REMEEEEMBER!!!!!!!]


  
  Slopes.60.env[i,]=cbind(TR.60.E.DDS,TA.60.E.DDS)
  Slopes.60.space[i,]=cbind(TR60.SPA.DDS,TA60.SPA.DDS)
  
  print(i)
}
Slopes.60.env


##55

Slopes.55.space=matrix(NA,100,2)
Slopes.55.env=matrix(NA,100,2)
for (i in 1:100) {
  
  #'[We wrote in the name of the objects the percentage of]###########################################
  #'[species taken in account to calculate beta diversity.]###########################################
  
   sample.55=sort(sample(ncol(TA),ceiling(ncol(TA)*0.55)))
  
  
  TA.55.total= TA[,sample.55]# matrix with randomly selected species 
  TA.55=TA.55.total[specnumber(TA.55.total) > 0,] # removing sites with 0 species
  TR.55=TR[sample.55,] #trait matrix of randomly selected species
  TR.tree=hclust(daisy(TR.55, 'gower')) #species cluster based on trait values  
  TRabun=beta(TA.55, TR.tree, abund=TRUE, func="Soerensen") # beta diversity
  TRBabun=dist2list(TRabun$Btotal)[,3] #total functional beta diversity based on abundances
  
  TAabun=beta(TA.55, abund=TRUE, func="Soerensen") # beta diversity taxonomic
  TABabun=dist2list(TAabun$Btotal)[,3] #taxonomic
  
  E.55=E[specnumber(TA.55.total) > 0,]
  EH.55=dist2list(dist(scale(E.55)))[,3] # Environmental distance
  C.55=C[specnumber(TA.55.total) > 0,]

  if (kilometers == FALSE){
    SH.55=dist2list(round(earth.dist(C.55),2))[,3]} else {
      SH.55=dist2list(round(vegdist(C.55,'euc'),2))[,3]
    }

  #Functional relationship
  TREM.55=lm(1-TRBabun~EH.55) #abundance model for environmental heterogeneity
  TR.55.E.DDS=coef(TREM.55)[2] #' functional abundance data x EH -- slope [SLOPES - REMEEEEMBER!!!!!!!]
  TRSM.55=lm(1-TRBabun~SH.55) #abundance model for spatial distances
  TR55.SPA.DDS=coef(TRSM.55)[2] #' functional abundance data x SH -- slope [SLOPES - REMEEEEMBER!!!!!!!]
  #Taxonomic relationship
  TAEM.55=lm(1-TABabun~EH.55) #abundance model for environmental heterogeneity
  TA.55.E.DDS=coef(TAEM.55)[2] #' functional abundance data x EH -- slope [SLOPES - REMEEEEMBER!!!!!!!]
  TASM.55=lm(1-TABabun~SH.55) #abundance model for spatial distances
  TA55.SPA.DDS=coef(TASM.55)[2] #' functional abundance data x SH -- slope [SLOPES - REMEEEEMBER!!!!!!!]


  
  Slopes.55.env[i,]=cbind(TR.55.E.DDS,TA.55.E.DDS)
  Slopes.55.space[i,]=cbind(TR55.SPA.DDS,TA55.SPA.DDS)
  
  print(i)
}
Slopes.55.env

##50

Slopes.50.space=matrix(NA,100,2)
Slopes.50.env=matrix(NA,100,2)
for (i in 1:100) {
  
  #'[We wrote in the name of the objects the percentage of]###########################################
  #'[species taken in account to calculate beta diversity.]###########################################
  
   sample.50=sort(sample(ncol(TA),ceiling(ncol(TA)*0.50)))
  
  
  TA.50.total= TA[,sample.50]# matrix with randomly selected species 
  TA.50=TA.50.total[specnumber(TA.50.total) > 0,] # removing sites with 0 species
  TR.50=TR[sample.50,] #trait matrix of randomly selected species
  TR.tree=hclust(daisy(TR.50, 'gower')) #species cluster based on trait values  
  TRabun=beta(TA.50, TR.tree, abund=TRUE, func="Soerensen") # beta diversity
  TRBabun=dist2list(TRabun$Btotal)[,3] #total functional beta diversity based on abundances
  
  TAabun=beta(TA.50, abund=TRUE, func="Soerensen") # beta diversity taxonomic
  TABabun=dist2list(TAabun$Btotal)[,3] #taxonomic
  
  E.50=E[specnumber(TA.50.total) > 0,]
  EH.50=dist2list(dist(scale(E.50)))[,3] # Environmental distance
  C.50=C[specnumber(TA.50.total) > 0,]

  if (kilometers == FALSE){
    SH.50=dist2list(round(earth.dist(C.50),2))[,3]} else {
      SH.50=dist2list(round(vegdist(C.50,'euc'),2))[,3]
    }

  #Functional relationship
  TREM.50=lm(1-TRBabun~EH.50) #abundance model for environmental heterogeneity
  TR.50.E.DDS=coef(TREM.50)[2] #' functional abundance data x EH -- slope [SLOPES - REMEEEEMBER!!!!!!!]
  TRSM.50=lm(1-TRBabun~SH.50) #abundance model for spatial distances
  TR50.SPA.DDS=coef(TRSM.50)[2] #' functional abundance data x SH -- slope [SLOPES - REMEEEEMBER!!!!!!!]
  #Taxonomic relationship
  TAEM.50=lm(1-TABabun~EH.50) #abundance model for environmental heterogeneity
  TA.50.E.DDS=coef(TAEM.50)[2] #' functional abundance data x EH -- slope [SLOPES - REMEEEEMBER!!!!!!!]
  TASM.50=lm(1-TABabun~SH.50) #abundance model for spatial distances
  TA50.SPA.DDS=coef(TASM.50)[2] #' functional abundance data x SH -- slope [SLOPES - REMEEEEMBER!!!!!!!]


  
  Slopes.50.env[i,]=cbind(TR.50.E.DDS,TA.50.E.DDS)
  Slopes.50.space[i,]=cbind(TR50.SPA.DDS,TA50.SPA.DDS)
  
  print(i)
}
Slopes.50.env

##45

Slopes.45.space=matrix(NA,100,2)
Slopes.45.env=matrix(NA,100,2)
for (i in 1:100) {
  
  #'[We wrote in the name of the objects the percentage of]###########################################
  #'[species taken in account to calculate beta diversity.]###########################################
  
   sample.45=sort(sample(ncol(TA),ceiling(ncol(TA)*0.45)))
  
  
  TA.45.total= TA[,sample.45]# matrix with randomly selected species 
  TA.45=TA.45.total[specnumber(TA.45.total) > 0,] # removing sites with 0 species
  TR.45=TR[sample.45,] #trait matrix of randomly selected species
  TR.tree=hclust(daisy(TR.45, 'gower')) #species cluster based on trait values  
  TRabun=beta(TA.45, TR.tree, abund=TRUE, func="Soerensen") # beta diversity
  TRBabun=dist2list(TRabun$Btotal)[,3] #total functional beta diversity based on abundances
  
  TAabun=beta(TA.45, abund=TRUE, func="Soerensen") # beta diversity taxonomic
  TABabun=dist2list(TAabun$Btotal)[,3] #taxonomic
  
  E.45=E[specnumber(TA.45.total) > 0,]
  EH.45=dist2list(dist(scale(E.45)))[,3] # Environmental distance
  C.45=C[specnumber(TA.45.total) > 0,]

  if (kilometers == FALSE){
    SH.45=dist2list(round(earth.dist(C.45),2))[,3]} else {
      SH.45=dist2list(round(vegdist(C.45,'euc'),2))[,3]
    }

  #Functional relationship
  TREM.45=lm(1-TRBabun~EH.45) #abundance model for environmental heterogeneity
  TR.45.E.DDS=coef(TREM.45)[2] #' functional abundance data x EH -- slope [SLOPES - REMEEEEMBER!!!!!!!]
  TRSM.45=lm(1-TRBabun~SH.45) #abundance model for spatial distances
  TR45.SPA.DDS=coef(TRSM.45)[2] #' functional abundance data x SH -- slope [SLOPES - REMEEEEMBER!!!!!!!]
  #Taxonomic relationship
  TAEM.45=lm(1-TABabun~EH.45) #abundance model for environmental heterogeneity
  TA.45.E.DDS=coef(TAEM.45)[2] #' functional abundance data x EH -- slope [SLOPES - REMEEEEMBER!!!!!!!]
  TASM.45=lm(1-TABabun~SH.45) #abundance model for spatial distances
  TA45.SPA.DDS=coef(TASM.45)[2] #' functional abundance data x SH -- slope [SLOPES - REMEEEEMBER!!!!!!!]


  
  Slopes.45.env[i,]=cbind(TR.45.E.DDS,TA.45.E.DDS)
  Slopes.45.space[i,]=cbind(TR45.SPA.DDS,TA45.SPA.DDS)
  
  print(i)
}
Slopes.45.env

##40

Slopes.40.space=matrix(NA,100,2)
Slopes.40.env=matrix(NA,100,2)
for (i in 1:100) {
  
  #'[We wrote in the name of the objects the percentage of]###########################################
  #'[species taken in account to calculate beta diversity.]###########################################
  
   sample.40=sort(sample(ncol(TA),ceiling(ncol(TA)*0.40)))
  
  
  TA.40.total= TA[,sample.40]# matrix with randomly selected species 
  TA.40=TA.40.total[specnumber(TA.40.total) > 0,] # removing sites with 0 species
  TR.40=TR[sample.40,] #trait matrix of randomly selected species
  TR.tree=hclust(daisy(TR.40, 'gower')) #species cluster based on trait values  
  TRabun=beta(TA.40, TR.tree, abund=TRUE, func="Soerensen") # beta diversity
  TRBabun=dist2list(TRabun$Btotal)[,3] #total functional beta diversity based on abundances
  
  TAabun=beta(TA.40, abund=TRUE, func="Soerensen") # beta diversity taxonomic
  TABabun=dist2list(TAabun$Btotal)[,3] #taxonomic
  
  E.40=E[specnumber(TA.40.total) > 0,]
  EH.40=dist2list(dist(scale(E.40)))[,3] # Environmental distance
  C.40=C[specnumber(TA.40.total) > 0,]

  if (kilometers == FALSE){
    SH.40=dist2list(round(earth.dist(C.40),2))[,3]} else {
      SH.40=dist2list(round(vegdist(C.40,'euc'),2))[,3]
    }

  #Functional relationship
  TREM.40=lm(1-TRBabun~EH.40) #abundance model for environmental heterogeneity
  TR.40.E.DDS=coef(TREM.40)[2] #' functional abundance data x EH -- slope [SLOPES - REMEEEEMBER!!!!!!!]
  TRSM.40=lm(1-TRBabun~SH.40) #abundance model for spatial distances
  TR40.SPA.DDS=coef(TRSM.40)[2] #' functional abundance data x SH -- slope [SLOPES - REMEEEEMBER!!!!!!!]
  #Taxonomic relationship
  TAEM.40=lm(1-TABabun~EH.40) #abundance model for environmental heterogeneity
  TA.40.E.DDS=coef(TAEM.40)[2] #' functional abundance data x EH -- slope [SLOPES - REMEEEEMBER!!!!!!!]
  TASM.40=lm(1-TABabun~SH.40) #abundance model for spatial distances
  TA40.SPA.DDS=coef(TASM.40)[2] #' functional abundance data x SH -- slope [SLOPES - REMEEEEMBER!!!!!!!]


  
  Slopes.40.env[i,]=cbind(TR.40.E.DDS,TA.40.E.DDS)
  Slopes.40.space[i,]=cbind(TR40.SPA.DDS,TA40.SPA.DDS)
  
  print(i)
}
Slopes.40.env

##35

Slopes.35.space=matrix(NA,100,2)
Slopes.35.env=matrix(NA,100,2)
for (i in 1:100) {
  
  #'[We wrote in the name of the objects the percentage of]###########################################
  #'[species taken in account to calculate beta diversity.]###########################################
  
   sample.35=sort(sample(ncol(TA),ceiling(ncol(TA)*0.35)))
  
  
  TA.35.total= TA[,sample.35]# matrix with randomly selected species 
  TA.35=TA.35.total[specnumber(TA.35.total) > 0,] # removing sites with 0 species
  TR.35=TR[sample.35,] #trait matrix of randomly selected species
  TR.tree=hclust(daisy(TR.35, 'gower')) #species cluster based on trait values  
  TRabun=beta(TA.35, TR.tree, abund=TRUE, func="Soerensen") # beta diversity
  TRBabun=dist2list(TRabun$Btotal)[,3] #total functional beta diversity based on abundances
  
  TAabun=beta(TA.35, abund=TRUE, func="Soerensen") # beta diversity taxonomic
  TABabun=dist2list(TAabun$Btotal)[,3] #taxonomic
  
  E.35=E[specnumber(TA.35.total) > 0,]
  EH.35=dist2list(dist(scale(E.35)))[,3] # Environmental distance
  C.35=C[specnumber(TA.35.total) > 0,]

  if (kilometers == FALSE){
    SH.35=dist2list(round(earth.dist(C.35),2))[,3]} else {
      SH.35=dist2list(round(vegdist(C.35,'euc'),2))[,3]
    }

  #Functional relationship
  TREM.35=lm(1-TRBabun~EH.35) #abundance model for environmental heterogeneity
  TR.35.E.DDS=coef(TREM.35)[2] #' functional abundance data x EH -- slope [SLOPES - REMEEEEMBER!!!!!!!]
  TRSM.35=lm(1-TRBabun~SH.35) #abundance model for spatial distances
  TR35.SPA.DDS=coef(TRSM.35)[2] #' functional abundance data x SH -- slope [SLOPES - REMEEEEMBER!!!!!!!]
  #Taxonomic relationship
  TAEM.35=lm(1-TABabun~EH.35) #abundance model for environmental heterogeneity
  TA.35.E.DDS=coef(TAEM.35)[2] #' functional abundance data x EH -- slope [SLOPES - REMEEEEMBER!!!!!!!]
  TASM.35=lm(1-TABabun~SH.35) #abundance model for spatial distances
  TA35.SPA.DDS=coef(TASM.35)[2] #' functional abundance data x SH -- slope [SLOPES - REMEEEEMBER!!!!!!!]


  
  Slopes.35.env[i,]=cbind(TR.35.E.DDS,TA.35.E.DDS)
  Slopes.35.space[i,]=cbind(TR35.SPA.DDS,TA35.SPA.DDS)
  
  print(i)
}
Slopes.35.env

##30

Slopes.30.space=matrix(NA,100,2)
Slopes.30.env=matrix(NA,100,2)
for (i in 1:100) {
  
  #'[We wrote in the name of the objects the percentage of]###########################################
  #'[species taken in account to calculate beta diversity.]###########################################
  
   sample.30=sort(sample(ncol(TA),ceiling(ncol(TA)*0.30)))
  
  
  TA.30.total= TA[,sample.30]# matrix with randomly selected species 
  TA.30=TA.30.total[specnumber(TA.30.total) > 0,] # removing sites with 0 species
  TR.30=TR[sample.30,] #trait matrix of randomly selected species
  TR.tree=hclust(daisy(TR.30, 'gower')) #species cluster based on trait values  
  TRabun=beta(TA.30, TR.tree, abund=TRUE, func="Soerensen") # beta diversity
  TRBabun=dist2list(TRabun$Btotal)[,3] #total functional beta diversity based on abundances
  
  TAabun=beta(TA.30, abund=TRUE, func="Soerensen") # beta diversity taxonomic
  TABabun=dist2list(TAabun$Btotal)[,3] #taxonomic
  
  E.30=E[specnumber(TA.30.total) > 0,]
  EH.30=dist2list(dist(scale(E.30)))[,3] # Environmental distance
  C.30=C[specnumber(TA.30.total) > 0,]

  if (kilometers == FALSE){
    SH.30=dist2list(round(earth.dist(C.30),2))[,3]} else {
      SH.30=dist2list(round(vegdist(C.30,'euc'),2))[,3]
    }

  #Functional relationship
  TREM.30=lm(1-TRBabun~EH.30) #abundance model for environmental heterogeneity
  TR.30.E.DDS=coef(TREM.30)[2] #' functional abundance data x EH -- slope [SLOPES - REMEEEEMBER!!!!!!!]
  TRSM.30=lm(1-TRBabun~SH.30) #abundance model for spatial distances
  TR30.SPA.DDS=coef(TRSM.30)[2] #' functional abundance data x SH -- slope [SLOPES - REMEEEEMBER!!!!!!!]
  #Taxonomic relationship
  TAEM.30=lm(1-TABabun~EH.30) #abundance model for environmental heterogeneity
  TA.30.E.DDS=coef(TAEM.30)[2] #' functional abundance data x EH -- slope [SLOPES - REMEEEEMBER!!!!!!!]
  TASM.30=lm(1-TABabun~SH.30) #abundance model for spatial distances
  TA30.SPA.DDS=coef(TASM.30)[2] #' functional abundance data x SH -- slope [SLOPES - REMEEEEMBER!!!!!!!]


  
  Slopes.30.env[i,]=cbind(TR.30.E.DDS,TA.30.E.DDS)
  Slopes.30.space[i,]=cbind(TR30.SPA.DDS,TA30.SPA.DDS)
  
  print(i)
}
Slopes.30.env

##25

Slopes.25.space=matrix(NA,100,2)
Slopes.25.env=matrix(NA,100,2)
for (i in 1:100) {
  
  #'[We wrote in the name of the objects the percentage of]###########################################
  #'[species taken in account to calculate beta diversity.]###########################################
  
   sample.25=sort(sample(ncol(TA),ceiling(ncol(TA)*0.25)))
  
  
  TA.25.total= TA[,sample.25]# matrix with randomly selected species 
  TA.25=TA.25.total[specnumber(TA.25.total) > 0,] # removing sites with 0 species
  TR.25=TR[sample.25,] #trait matrix of randomly selected species
  TR.tree=hclust(daisy(TR.25, 'gower')) #species cluster based on trait values  
  TRabun=beta(TA.25, TR.tree, abund=TRUE, func="Soerensen") # beta diversity
  TRBabun=dist2list(TRabun$Btotal)[,3] #total functional beta diversity based on abundances
  
  TAabun=beta(TA.25, abund=TRUE, func="Soerensen") # beta diversity taxonomic
  TABabun=dist2list(TAabun$Btotal)[,3] #taxonomic
  
  E.25=E[specnumber(TA.25.total) > 0,]
  EH.25=dist2list(dist(scale(E.25)))[,3] # Environmental distance
  C.25=C[specnumber(TA.25.total) > 0,]

  if (kilometers == FALSE){
    SH.25=dist2list(round(earth.dist(C.25),2))[,3]} else {
      SH.25=dist2list(round(vegdist(C.25,'euc'),2))[,3]
    }

  #Functional relationship
  TREM.25=lm(1-TRBabun~EH.25) #abundance model for environmental heterogeneity
  TR.25.E.DDS=coef(TREM.25)[2] #' functional abundance data x EH -- slope [SLOPES - REMEEEEMBER!!!!!!!]
  TRSM.25=lm(1-TRBabun~SH.25) #abundance model for spatial distances
  TR25.SPA.DDS=coef(TRSM.25)[2] #' functional abundance data x SH -- slope [SLOPES - REMEEEEMBER!!!!!!!]
  #Taxonomic relationship
  TAEM.25=lm(1-TABabun~EH.25) #abundance model for environmental heterogeneity
  TA.25.E.DDS=coef(TAEM.25)[2] #' functional abundance data x EH -- slope [SLOPES - REMEEEEMBER!!!!!!!]
  TASM.25=lm(1-TABabun~SH.25) #abundance model for spatial distances
  TA25.SPA.DDS=coef(TASM.25)[2] #' functional abundance data x SH -- slope [SLOPES - REMEEEEMBER!!!!!!!]


  
  Slopes.25.env[i,]=cbind(TR.25.E.DDS,TA.25.E.DDS)
  Slopes.25.space[i,]=cbind(TR25.SPA.DDS,TA25.SPA.DDS)
  
  print(i)
}
Slopes.25.env

##20

Slopes.20.space=matrix(NA,100,2)
Slopes.20.env=matrix(NA,100,2)
for (i in 1:100) {
  
  #'[We wrote in the name of the objects the percentage of]###########################################
  #'[species taken in account to calculate beta diversity.]###########################################
  
   sample.20=sort(sample(ncol(TA),ceiling(ncol(TA)*0.20)))
  
  
  TA.20.total= TA[,sample.20]# matrix with randomly selected species 
  TA.20=TA.20.total[specnumber(TA.20.total) > 0,] # removing sites with 0 species
  TR.20=TR[sample.20,] #trait matrix of randomly selected species
  TR.tree=hclust(daisy(TR.20, 'gower')) #species cluster based on trait values  
  TRabun=beta(TA.20, TR.tree, abund=TRUE, func="Soerensen") # beta diversity
  TRBabun=dist2list(TRabun$Btotal)[,3] #total functional beta diversity based on abundances
  
  TAabun=beta(TA.20, abund=TRUE, func="Soerensen") # beta diversity taxonomic
  TABabun=dist2list(TAabun$Btotal)[,3] #taxonomic
  
  E.20=E[specnumber(TA.20.total) > 0,]
  EH.20=dist2list(dist(scale(E.20)))[,3] # Environmental distance
  C.20=C[specnumber(TA.20.total) > 0,]

  if (kilometers == FALSE){
    SH.20=dist2list(round(earth.dist(C.20),2))[,3]} else {
      SH.20=dist2list(round(vegdist(C.20,'euc'),2))[,3]
    }

  #Functional relationship
  TREM.20=lm(1-TRBabun~EH.20) #abundance model for environmental heterogeneity
  TR.20.E.DDS=coef(TREM.20)[2] #' functional abundance data x EH -- slope [SLOPES - REMEEEEMBER!!!!!!!]
  TRSM.20=lm(1-TRBabun~SH.20) #abundance model for spatial distances
  TR20.SPA.DDS=coef(TRSM.20)[2] #' functional abundance data x SH -- slope [SLOPES - REMEEEEMBER!!!!!!!]
  #Taxonomic relationship
  TAEM.20=lm(1-TABabun~EH.20) #abundance model for environmental heterogeneity
  TA.20.E.DDS=coef(TAEM.20)[2] #' functional abundance data x EH -- slope [SLOPES - REMEEEEMBER!!!!!!!]
  TASM.20=lm(1-TABabun~SH.20) #abundance model for spatial distances
  TA20.SPA.DDS=coef(TASM.20)[2] #' functional abundance data x SH -- slope [SLOPES - REMEEEEMBER!!!!!!!]


  
  Slopes.20.env[i,]=cbind(TR.20.E.DDS,TA.20.E.DDS)
  Slopes.20.space[i,]=cbind(TR20.SPA.DDS,TA20.SPA.DDS)
  
  print(i)
}
Slopes.20.env

##15

Slopes.15.space=matrix(NA,100,2)
Slopes.15.env=matrix(NA,100,2)
for (i in 1:100) {
  
  #'[We wrote in the name of the objects the percentage of]###########################################
  #'[species taken in account to calculate beta diversity.]###########################################
  
   sample.15=sort(sample(ncol(TA),ceiling(ncol(TA)*0.15)))
  
  
  TA.15.total= TA[,sample.15]# matrix with randomly selected species 
  TA.15=TA.15.total[specnumber(TA.15.total) > 0,] # removing sites with 0 species
  TR.15=TR[sample.15,] #trait matrix of randomly selected species
  TR.tree=hclust(daisy(TR.15, 'gower')) #species cluster based on trait values  
  TRabun=beta(TA.15, TR.tree, abund=TRUE, func="Soerensen") # beta diversity
  TRBabun=dist2list(TRabun$Btotal)[,3] #total functional beta diversity based on abundances
  
  TAabun=beta(TA.15, abund=TRUE, func="Soerensen") # beta diversity taxonomic
  TABabun=dist2list(TAabun$Btotal)[,3] #taxonomic
  
  E.15=E[specnumber(TA.15.total) > 0,]
  EH.15=dist2list(dist(scale(E.15)))[,3] # Environmental distance
  C.15=C[specnumber(TA.15.total) > 0,]

  if (kilometers == FALSE){
    SH.15=dist2list(round(earth.dist(C.15),2))[,3]} else {
      SH.15=dist2list(round(vegdist(C.15,'euc'),2))[,3]
    }

  #Functional relationship
  TREM.15=lm(1-TRBabun~EH.15) #abundance model for environmental heterogeneity
  TR.15.E.DDS=coef(TREM.15)[2] #' functional abundance data x EH -- slope [SLOPES - REMEEEEMBER!!!!!!!]
  TRSM.15=lm(1-TRBabun~SH.15) #abundance model for spatial distances
  TR15.SPA.DDS=coef(TRSM.15)[2] #' functional abundance data x SH -- slope [SLOPES - REMEEEEMBER!!!!!!!]
  #Taxonomic relationship
  TAEM.15=lm(1-TABabun~EH.15) #abundance model for environmental heterogeneity
  TA.15.E.DDS=coef(TAEM.15)[2] #' functional abundance data x EH -- slope [SLOPES - REMEEEEMBER!!!!!!!]
  TASM.15=lm(1-TABabun~SH.15) #abundance model for spatial distances
  TA15.SPA.DDS=coef(TASM.15)[2] #' functional abundance data x SH -- slope [SLOPES - REMEEEEMBER!!!!!!!]


  
  Slopes.15.env[i,]=cbind(TR.15.E.DDS,TA.15.E.DDS)
  Slopes.15.space[i,]=cbind(TR15.SPA.DDS,TA15.SPA.DDS)
  
  print(i)
}
Slopes.15.env

##10


Slopes.10.space=matrix(NA,100,2)
Slopes.10.env=matrix(NA,100,2)
for (i in 1:100) {
  
  #'[We wrote in the name of the objects the percentage of]###########################################
  #'[species taken in account to calculate beta diversity.]###########################################
  
   sample.10=sort(sample(ncol(TA),ceiling(ncol(TA)*0.10)))
  
  
  TA.10.total= TA[,sample.10]# matrix with randomly selected species 
  TA.10=TA.10.total[specnumber(TA.10.total) > 0,] # removing sites with 0 species
  TR.10=TR[sample.10,] #trait matrix of randomly selected species
  TR.tree=hclust(daisy(TR.10, 'gower')) #species cluster based on trait values  
  TRabun=beta(TA.10, TR.tree, abund=TRUE, func="Soerensen") # beta diversity
  TRBabun=dist2list(TRabun$Btotal)[,3] #total functional beta diversity based on abundances
  
  TAabun=beta(TA.10, abund=TRUE, func="Soerensen") # beta diversity taxonomic
  TABabun=dist2list(TAabun$Btotal)[,3] #taxonomic
  
  E.10=E[specnumber(TA.10.total) > 0,]
  EH.10=dist2list(dist(scale(E.10)))[,3] # Environmental distance
  C.10=C[specnumber(TA.10.total) > 0,]

  if (kilometers == FALSE){
    SH.10=dist2list(round(earth.dist(C.10),2))[,3]} else {
      SH.10=dist2list(round(vegdist(C.10,'euc'),2))[,3]
    }

  #Functional relationship
  TREM.10=lm(1-TRBabun~EH.10) #abundance model for environmental heterogeneity
  TR.10.E.DDS=coef(TREM.10)[2] #' functional abundance data x EH -- slope [SLOPES - REMEEEEMBER!!!!!!!]
  TRSM.10=lm(1-TRBabun~SH.10) #abundance model for spatial distances
  TR10.SPA.DDS=coef(TRSM.10)[2] #' functional abundance data x SH -- slope [SLOPES - REMEEEEMBER!!!!!!!]
  #Taxonomic relationship
  TAEM.10=lm(1-TABabun~EH.10) #abundance model for environmental heterogeneity
  TA.10.E.DDS=coef(TAEM.10)[2] #' functional abundance data x EH -- slope [SLOPES - REMEEEEMBER!!!!!!!]
  TASM.10=lm(1-TABabun~SH.10) #abundance model for spatial distances
  TA10.SPA.DDS=coef(TASM.10)[2] #' functional abundance data x SH -- slope [SLOPES - REMEEEEMBER!!!!!!!]


  
  Slopes.10.env[i,]=cbind(TR.10.E.DDS,TA.10.E.DDS)
  Slopes.10.space[i,]=cbind(TR10.SPA.DDS,TA10.SPA.DDS)
  
  print(i)
}
Slopes.10.env

##5

Slopes.05.space=matrix(NA,100,2)
Slopes.05.env=matrix(NA,100,2)
for (i in 1:100) {
  
  #'[We wrote in the name of the objects the percentage of]###########################################
  #'[species taken in account to calculate beta diversity.]###########################################
  
   sample.05=sort(sample(ncol(TA),ceiling(ncol(TA)*0.05)))
  
  
  TA.05.total= TA[,sample.05]# matrix with randomly selected species 
  TA.05=TA.05.total[specnumber(TA.05.total) > 0,] # removing sites with 0 species
  TR.05=TR[sample.05,] #trait matrix of randomly selected species
  TR.tree=hclust(daisy(TR.05, 'gower')) #species cluster based on trait values  
  TRabun=beta(TA.05, TR.tree, abund=TRUE, func="Soerensen") # beta diversity
  TRBabun=dist2list(TRabun$Btotal)[,3] #total functional beta diversity based on abundances
  
  TAabun=beta(TA.05, abund=TRUE, func="Soerensen") # beta diversity taxonomic
  TABabun=dist2list(TAabun$Btotal)[,3] #taxonomic
  
  E.05=E[specnumber(TA.05.total) > 0,]
  EH.05=dist2list(dist(scale(E.05)))[,3] # Environmental distance
  C.05=C[specnumber(TA.05.total) > 0,]

  if (kilometers == FALSE){
    SH.05=dist2list(round(earth.dist(C.05),2))[,3]} else {
      SH.05=dist2list(round(vegdist(C.05,'euc'),2))[,3]
    }

  #Functional relationship
  TREM.05=lm(1-TRBabun~EH.05) #abundance model for environmental heterogeneity
  TR.05.E.DDS=coef(TREM.05)[2] #' functional abundance data x EH -- slope [SLOPES - REMEEEEMBER!!!!!!!]
  TRSM.05=lm(1-TRBabun~SH.05) #abundance model for spatial distances
  TR05.SPA.DDS=coef(TRSM.05)[2] #' functional abundance data x SH -- slope [SLOPES - REMEEEEMBER!!!!!!!]
  #Taxonomic relationship
  TAEM.05=lm(1-TABabun~EH.05) #abundance model for environmental heterogeneity
  TA.05.E.DDS=coef(TAEM.05)[2] #' functional abundance data x EH -- slope [SLOPES - REMEEEEMBER!!!!!!!]
  TASM.05=lm(1-TABabun~SH.05) #abundance model for spatial distances
  TA05.SPA.DDS=coef(TASM.05)[2] #' functional abundance data x SH -- slope [SLOPES - REMEEEEMBER!!!!!!!]


  
  Slopes.05.env[i,]=cbind(TR.05.E.DDS,TA.05.E.DDS)
  Slopes.05.space[i,]=cbind(TR05.SPA.DDS,TA05.SPA.DDS)
  
  print(i)
}
Slopes.05.env

##TULOS

Env_slopes<- rbind(Slopes.100.env,Slopes.95.env,Slopes.90.env,Slopes.85.env,Slopes.80.env,Slopes.75.env,Slopes.70.env,Slopes.65.env,Slopes.60.env,Slopes.55.env,Slopes.50.env,Slopes.45.env,Slopes.40.env,Slopes.35.env,Slopes.30.env,Slopes.25.env,Slopes.20.env,Slopes.15.env,Slopes.10.env,Slopes.05.env)
Spa_slopes<- rbind(Slopes.100.space,Slopes.95.space,Slopes.90.space,Slopes.85.space,Slopes.80.space,Slopes.75.space,Slopes.70.space,Slopes.65.space,Slopes.60.space,Slopes.55.space,Slopes.50.space,Slopes.45.space,Slopes.40.space,Slopes.35.space,Slopes.30.space,Slopes.25.space,Slopes.20.space,Slopes.15.space,Slopes.10.space,Slopes.05.space)
colnames(Env_slopes)<-c("Functional","Taxonomic")
colnames(Spa_slopes)<-c("Functional","Taxonomic")
Subset<-sort(rep(c(100,95,90,85,80,75,70,65,60,55,50,45,40,35,30,25,20,15,10,05),100), decreasing=TRUE)
Slopes_type<-sort(rep(c("Environmental","Spatial"),2000))
biodiversity.test<-data.frame(rbind(Env_slopes,Spa_slopes),Subset,Slopes_type)
attach(biodiversity.test)

Env_slopes<- rbind(Slopes.100.env,Slopes.95.env,Slopes.90.env,Slopes.85.env,Slopes.80.env,Slopes.75.env,Slopes.70.env,Slopes.65.env,Slopes.60.env,Slopes.55.env,Slopes.50.env,Slopes.45.env,Slopes.40.env,Slopes.35.env,Slopes.30.env,Slopes.25.env,Slopes.20.env,Slopes.15.env,Slopes.10.env,Slopes.05.env)
Spa_slopes<- rbind(Slopes.100.space,Slopes.95.space,Slopes.90.space,Slopes.85.space,Slopes.80.space,Slopes.75.space,Slopes.70.space,Slopes.65.space,Slopes.60.space,Slopes.55.space,Slopes.50.space,Slopes.45.space,Slopes.40.space,Slopes.35.space,Slopes.30.space,Slopes.25.space,Slopes.20.space,Slopes.15.space,Slopes.10.space,Slopes.05.space)
colnames(Env_slopes)<-c("Functional","Taxonomic")
colnames(Spa_slopes)<-c("Functional","Taxonomic")
Removal<-factor(sort(rep(c(100,95,90,85,80,75,70,65,60,55,50,45,40,35,30,25,20,15,10,05),100), decreasing=TRUE))
Slopes_type<-sort(rep(c("Environmental","Spatial"),2000))
biodiversity.test<-data.frame(rbind(Env_slopes,Spa_slopes),Removal,Slopes_type)
str(Removal)

environmental_slopes<-biodiversity.test[which(Slopes_type == "Environmental"),]
spatial_slopes<-biodiversity.test[which(Slopes_type == "Spatial"),]

fun_env_mean<-aggregate(Functional~Removal, data=environmental_slopes, FUN= mean)
tax_env_mean<-aggregate(Taxonomic~Removal, data=environmental_slopes, FUN= mean)

fun_spa_mean<-aggregate(Functional~Removal, data=spatial_slopes, FUN= mean)
tax_spa_mean<-aggregate(Taxonomic~Removal, data=spatial_slopes, FUN= mean)

fun_env_sd<-aggregate(Functional~Removal, data=environmental_slopes, FUN= sd)
tax_env_sd<-aggregate(Taxonomic~Removal, data=environmental_slopes, FUN= sd)

fun_spa_sd<-aggregate(Functional~Removal, data=spatial_slopes, FUN= sd)
tax_spa_sd<-aggregate(Taxonomic~Removal, data=spatial_slopes, FUN= sd)

TukeyHSD(aov(Functional~Removal, data=environmental_slopes))
TukeyHSD(aov(Taxonomic~Removal, data=environmental_slopes))

TukeyHSD(aov(Functional~Removal, data=spatial_slopes))
TukeyHSD(aov(Taxonomic~Removal, data=spatial_slopes))
